# Supplementary material for: Overexpression of neuregulin 1 in GABAergic interneurons results in reversible cortical disinhibition
Source: Nat Commun. 2021 Jan 12;12:278. doi: 10.1038/s41467-020-20552-y (PMC7804852; doi:10.1038/s41467-020-20552-y)
Supplement: Supplementary file 4 — Source Data [file 41467_2020_20552_MOESM4_ESM.xlsx]

## Sheet: Figure 1
Figure 1a Increased type I Nrg1 mRNA levels in GABAergic interneurons from schizophrenia PFC, compared with age and sex matched controls.
Cont	0.33524	0.363736	0.401848	0.423586	0.373726	0.381671	0.34466	0.346746	0.394434	0.412186	0.417928	0.298082	0.342792	0.315728	0.314943	0.383663	0.357466	0.393285	0.3434	0.404674	0.348398	0.347727	0.44249	0.408092	0.466579	0.400498	0.462206	0.413253	0.414634	0.397468	0.373826	0.392547	0.379023	0.426938	0.46087	0.456442
SZ	0.412334	0.372263	0.526084	0.414724	0.42399	0.353286	0.353086	0.462025	0.475774	0.426557	0.537356	0.341743	0.381432	0.383875	0.351598	0.445274	0.411429	0.380282	0.393682	0.372315	0.410694	0.36488	0.446174	0.516753	0.462141	0.420152	0.339019	0.454318	0.383562	0.409144	0.417262	0.478098	0.422744	0.410354	0.50375	0.423946
p-value	P=0.0065
Figure 1b Similar Nrg1 expression in pyramidal neurons from layer 3 PFC between control and schizophrenia patients.
Cont	0.3	0.27	0.27	0.196637	0.28	0.44	0.42	0.29	0.3	0.37	0.24	0.250459	0.44	0.326852	0.27	0.25	0.3	0.28	0.4	0.37	0.19	0.2	0.21	0.175162	0.3	0.27	0.161593	0.16	0.19	0.364436	0.167054	0.2	0.166432	0.152494	0.17	0.15
SZ	0.27	0.282075	0.3	0.25	0.31	0.26	0.26	0.25	0.26	0.29	0.365741	0.25	0.17	0.19	0.169347	0.16	0.21	0.22	0.22	0.16	0.18417	0.22	0.238614	0.256481	0.26	0.26	0.21	0.36	0.29	0.26	0.36	0.208926	0.17	0.192019	0.17	0.4
P-value	P=0.3436
Figure 1e Increased Nrg1 mRNA levels in different brain regions of gtoNrg1 mice.
	Cont			gtoNrg1			gtoNrg1+Dox
OB	0.831	1.664	1.376	25.901	48.501	49.318	1.166	2.338	2.083
HPF	0.914	1.337	0.734	1.817	2.024	1.157	0.88	0.988	0.822
STR	1.146	0.689	1.536	2.999	3.03	5.963	1.342	1.325	1.07
PFC	1.818	0.918	0.963	2.633	2.42	2.648	1.786	1.216	0.636
CB	1.213	1.286	1.165	0.77	1.804	1.174	1.028	1.481	1.95
MB	0.764	1.389	0.766	0.556	0.958	0.456	0.932	0.644	0.694
p-value	OB,P=0.0010	HPF,P=0.0504	STR,P=0.0223	PFC,P=0.0157	CB,P=0.6924	MB,P=0.4064
Figure 1h Quantification of the expression of full length NRG1 (left) and NRG1-ICD (right) in panel g.
NRG1-FL/GAPDH				NRG1-ICD/GAPDH
Cont	gtoNrg1	gtoNrg1+Dox		Cont	gtoNrg1	gtoNrg1+Dox
0.92	2.23364	1.1867		0.789371	1.26047	1.12243
1	1.60069	1.01178		0.77305	1.27	0.529
1.12	1.4725	0.904553		0.901	1.82	0.72
p-value	NRG1-FL/GAPDH,P=0.0178	NRG1-ICD/GAPDH,P=0.034

## Sheet: Figure 2
Figure 2a Travel distance in open field was increased in gtoNrg1 mice compared with controls
time(min)	Cont															gtoNrg1
5	19.35	17.191	17.461	10.6	13.997	14.015	13.149	7.353	10.677	12.015	10.84	8.118	5.195	10.292	12.784	12.351	13.927	13.485	16.613	13.488	16.841	15.899	9.296	24.019	27.907	17.196	14.944	11.99	12.573	17.302
10	9.795	11.368	11.442	9.685	6.602	9.045	7.829	7.497	10.167	5.851	8.623	6.845	5.207	12.622	7.724	12.21	13.991	11.096	11.962	12.892	13.664	15.391	11.408	22.165	22.766	19.2	18.035	12.343	17.806	20.914
15	6.093	11.555	9.544	4.807	2.132	9.998	9.377	4.362	8.608	4.946	8.391	6.665	6.489	13.704	5.467	11.676	13.368	9.111	14.135	6.927	11.128	20.072	9.103	18.044	18.113	13.82	12.644	13.327	11.516	20.183
20	5.843	9.526	11.719	7.057	1.136	5.514	7.799	3.418	7.755	6.102	7.776	7.67	4.856	12.481	4.341	10.186	15.408	5.652	7.139	5.424	13.905	20.713	11.349	6.719	19.108	16.509	16.429	11.883	8.411	14.648
25	4.69	8.438	8.718	6.036	3.238	5.436	0.872	0.87	6.621	0.632	8.04	4.702	2.532	9.867	3.865	6.378	9.664	8.579	7.193	0.102	10.319	5.205	7.656	6.372	17.012	4.323	6.092	12.281	15.055	19.039
30	1.138	3.214	9.456	5.451	0.639	11.26	9.913	0.069	8.086	10.392	4.351	5.596	6.332	15.695	1.379	11.701	9.355	5.284	10.335	6.193	11.861	15.972	9.451	0.544	17.12	12.763	9.242	14.621	6.291	17.448
35	5.226	6.227	8.194	3.942	0.089	5.225	3.668	4.121	6.126	8.815	6.657	4.84	0.633	13.679	3.237	6.324	8.893	5.277	6.391	1.732	8.455	1.362	6.2	2.641	17.089	1.493	5.211	14.115	8.261	19.273
40	5.191	3.188	5.234	2.419	0	5.117	5.736	1.051	9.026	3.958	4.762	5.82	2.193	9.588	0.038	2.844	7.628	9.355	3.484	0.342	11.465	9.916	3.059	4.685	15.342	0.781	11.044	5.181	15.698	10.073
45	2.865	0.091	9.017	5.708	0	5.51	2.359	0.036	6.447	6.66	9.256	0.017	0.112	4.374	2.9	7.553	1.002	1.37	3.38	1.507	9.363	9.61	7.277	4.027	14.883	9.32	10.255	1.069	13.173	16.864
50	1.418	2.573	3.217	4.541	3.005	5.46	1.866	0.018	3.494	5.86	3.11	0	0	2.111	0	6.207	4.029	0.793	1.367	0.196	5.562	5.896	0.889	2.332	11.783	3.028	6.991	2.704	5.605	6.973
p-value	P < 0.001
Figure 2b Reduced startle response to 120 dB noise in gtoNrg1 mice compared with controls.
Cont	90.4545	37.3636	24.5	47.4091	55.4091	31.2273	88.7273	23.1364	57.5455	21.3636	27.2727	24.2273	11.9545	40.5455	17.1364	48.8636
gtoNrg1	29.0909	13.6818	28.6364	42.6364	22.8636	9.31818	18.7273	19.5	39	38.9091	41.6818	30.3182	14.3636	26.2727	34.1364	8.18182
p-value	P=0.0356
Figure 2c Impaired PPI in gtoNrg1 mice compared with controls.
	Cont																						gtoNrg1
75dB	0.454153	-0.491525	0.394754	0.123817	0.280357	0.440329	0.200609	0.256641	0.686667	0.33635	0.413149	0.371806	0.250997	0.47886	0.371429	0.220201	0.366742	0.23163	0.455477	0.386748	0.20769	0.399074	-0.461794	0.378465	0.216368	-0.135772	-0.0546116	-0.0897436	0.309829	0.243964	0.322246	0.27986	0.193565	0.302191	0.24079	-0.12037	0.257081	0.632059	0.383333	0.336385	0.286719	0.241607	0.104277	0.213333
80dB	0.661812	0.285311	0.662188	0.363828	0.456105	0.537037	0.408834	0.65625	0.886667	0.449723	0.60201	0.474301	0.0911681	0.474707	0.359104	0.482434	0.555681	0.488332	0.54462	0.457385	0.52938	0.490741	0.360465	0.505508	0.46786	-0.0731707	0.617314	0.252137	0.450855	0.333917	0.310251	0.337581	0.686709	0.559112	0.174878	0.19537	0.47756	0.646394	0.271429	0.571362	0.51875	0.0833333	0.0688342	0.156667
85dB	0.454153	0.502825	0.751919	0.467928	0.700303	0.705761	0.758268	0.722135	0.883333	0.621166	0.720854	0.629696	0.348148	0.543224	0.266667	0.470933	0.659494	0.469253	0.621949	0.309691	0.501083	0.485648	-0.266888	0.831912	0.63552	0.141463	0.750809	0.568376	0.600427	0.590927	0.666121	0.670165	0.669304	0.543253	0.582557	0.317593	0.484749	0.732407	0.471429	0.496479	0.48724	0.436151	0.255712	0.21
p-value	P=0.0324
Figure 2d Reduced reflex amplitudes on prepulse + pulse trials in gtoNrg1 mice compared with controls.
	Cont																						gtoNrg1
75dB	7.66667	40	28.6667	25.25	32.4167	22.6667	27.8333	43.25	7.83333	20	53.0833	31.6667	19.9167	20.9167	17	28.25	50.8333	36.9167	42.25	15.9167	44.3333	19.6667	20	26.5	17.9167	10.5833	19.75	21.25	26.9167	29.4167	28.25	21.8333	11.5833	18.3333	25.9167	9.16667	25.8333	19.25	21.5833	21.4167	20.75	19.1667	23.1667	19.6667
80dB	4.75	19.1667	16	18.3333	24.5	18.75	20.5833	20	2.83333	16.5833	36	26.5	24.1667	21.0833	17.3333	18.75	35.6667	24.5833	35.3333	14.0833	26.3333	16.6667	8.75	21.0833	12.1667	10	7.16667	14.5833	21.4167	25.9167	28.75	20.0833	4.5	11.5833	28.1667	6.58333	18.1667	18.5	25.5	13.8333	14	23.1667	24.0833	21.0833
85dB	7.66667	13.3333	11.75	15.3333	13.5	11.9167	8.41667	16.1667	2.91667	11.4167	25.25	18.6667	17.3333	18.3333	19.8333	19.1667	27.3333	25.5	29.3333	17.9167	27.9167	16.8333	17.3333	7.16667	8.33333	8	4.66667	8.41667	15.5833	15.9167	13.9167	10	4.75	12	14.25	5.58333	17.9167	14	18.5	16.25	14.9167	14.25	19.25	19.75
p-value	P=0.0176
Figure 2g Reduced social novelty in gtoNrg1 mice compared with controls.
	Cont																				gtoNrg1
S1	58.2	54.3	66.4	89.3	112.5	79.1	73.2	94.3	42.1	140.4	104.6	58.2	74.5	67.1	116.4	53.4	28.1	63.7	55.1	107.2	124.1	57	66.9	111.4	155.7	121.8	57.6	62.1	94.4	135.4	138.8	26	137.9	170.2	88.6	57.2	100.9	137.6	142.4	83.8
Mid	91.9	73	59.9	43.1	52.8	19.3	53.4	70	51.1	46.3	84	82	98.1	65.6	34.8	39.3	45.1	27.6	29.3	24.9	43.3	31	24.7	64.5	47.4	97.5	178.5	54	34.1	47	32.6	73.5	43.4	30.3	51.9	183.4	94	17.7	53.3	105.6
S2	149.9	172.7	173.7	167.6	134.7	201.6	173.4	135.7	206.8	113.3	111.4	159.8	127.4	167.3	148.8	207.3	226.8	208.7	215.6	167.9	132.6	212	208.4	124.1	96.9	80.7	63.9	183.9	171.5	117.6	128.6	200.5	118.7	99.5	159.5	59.4	105.1	144.7	104.3	110.6
p-value	S1,P=0.0200	Mid,P=0.3557	S2,P=0.0056
Figure 2i Impaired nest building in gtoNrg1 mice compared with controls.
Cont	3	4	3	2	3	3	1	3	2	2	3	2	2
gtoNrg1	3	0	2	1	2	1	1	2	1	1	2	2	2
p-value	P=0.0031
Figure 2l-m Preference for the new arm in control (l) and gtoNrg1 (m) mice.
Cont					gtoNrg1
Start	Old	New			Start	Old	New
74.3	62.3	92.3			32.5	58	86.1
54.8	31.2	124.4			76.8	62.7	84
47.6	48.1	116.3			68.8	48.8	73.2
85.6	19.7	118			78.3	53	93.9
62.2	24.8	130.3			54.9	46.8	103.9
57.4	37.6	138.3			48.7	56.7	107.9
54.7	60.2	106.9			92	52	91.5
87.1	64.5	84.3			79.3	81.9	72.1
52.8	27.9	120.5			62.1	61.4	100
69.1	33.1	132.7			75.3	43.2	101.1
p-value	P < 0.0001				p-value	P < 0.0001
Figure 2n Impaired working spatial recognition memory in gtoNrg1 mice compared with controls.
Cont	0.384775	0.518293	0.484462	0.49178	0.542998	0.576437	0.44554	0.351441	0.502	0.553
gtoNrg1	0.358665	0.349942	0.30518	0.391452	0.432836	0.449628	0.381224	0.300217	0.416786	0.421256
p-value	P=0.0016

## Sheet: Figure 3
Figure 3f Power spectrum of LFP from 0.5-200 Hz in control and gtoNrg1 mice.
gtoNrg1	-43.4329	-33.387	-28.1074	-27.457	-27.5003	-27.7714	-28.0632	-28.5776	-28.8144	-28.7289	-28.9482	-29.0168	-29.3609	-29.5755	-30.2922	-30.6861	-30.8061	-31.5996	-33.0195	-33.9081	-34.5033	-34.9439	-36.2153	-37.8194	-39.4439	-40.5842	-40.8269	-41.71	-41.9655	-41.737	-42.247	-42.7882	-42.3792	-42.7874	-43.0681	-42.5921	-41.9931	-42.5785	-43.0082	-43.9909	-44.1097	-44.2203	-43.8792	-44.2857	-45.0712	-45.1056	-45.0631	-45.5389	-45.4988
	-38.0749	-28.4526	-22.63	-21.3545	-22.422	-24.053	-26.1612	-27.2678	-27.8079	-27.8919	-29.0436	-30.041	-31.1927	-32.0973	-32.8337	-34.0968	-34.873	-35.7577	-35.6509	-35.3908	-35.5301	-35.8545	-36.3965	-37.4942	-38.0752	-39.1534	-40.3622	-41.3998	-41.6829	-42.071	-42.9412	-43.0832	-42.7084	-42.3932	-42.3733	-42.7445	-42.8715	-42.3083	-42.3884	-43.2686	-43.0518	-43.4295	-43.3517	-43.8644	-44.5222	-44.3448	-44.7745	-44.2358	-44.2717
	-31.7906	-22.6037	-17.8723	-17.5441	-19.2445	-21.4096	-24.1059	-25.4929	-26.1015	-26.8717	-28.2785	-30.243	-30.7667	-31.5343	-32.1355	-32.6206	-33.4998	-33.1227	-33.9856	-35.0045	-35.7317	-36.8375	-37.8041	-38.0371	-38.3541	-39.7645	-40.595	-41.4042	-40.7565	-40.7785	-41.6111	-42.2286	-42.0532	-42.1235	-41.8824	-41.6196	-41.994	-41.7239	-41.6058	-41.9407	-42.413	-42.5052	-42.7151	-43.6403	-43.0912	-43.6075	-43.3786	-43.9008	-44.1535
	-46.7658	-36.2154	-29.6023	-28.5893	-28.0953	-27.7688	-28.0332	-28.8374	-28.7847	-29.0366	-29.5971	-29.3083	-28.9086	-29.4207	-30.0681	-29.4705	-30.2542	-30.1088	-30.7777	-30.9732	-30.7622	-31.867	-32.9047	-33.2959	-34.8626	-36.4127	-37.8335	-39.0446	-40.0828	-40.9981	-41.5185	-42.1392	-41.8249	-41.8527	-42.2688	-42.6596	-42.2224	-42.3033	-42.7754	-42.5493	-42.7973	-43.0644	-43.1872	-43.3175	-43.4885	-43.3834	-43.4926	-44.2728	-44.5066
	-58.8197	-46.566	-38.1399	-34.2739	-32.6816	-31.7246	-31.4313	-32.009	-32.2384	-31.8945	-31.7022	-31.3782	-31.6815	-31.5643	-31.4264	-31.4491	-32.4818	-32.9046	-33.2161	-33.4946	-34.2993	-35.0874	-36.5106	-37.4328	-38.2509	-40.0458	-41.3814	-41.5412	-42.0613	-42.825	-43.3525	-43.1701	-43.088	-43.5924	-43.8269	-44.0208	-44.0277	-44.6792	-44.8865	-44.8579	-44.1421	-44.2007	-44.4573	-44.6394	-44.8737	-45.0252	-45.0751	-45.1772	-45.4983
Cont	-45.8806	-34.8358	-29.0561	-27.9737	-28.6583	-29.6505	-30.5132	-30.4478	-31.4666	-32.6598	-32.8248	-33.4184	-33.5757	-33.7493	-34.4451	-35.414	-35.5007	-35.9599	-37.0998	-36.5553	-36.9488	-37.2483	-37.9408	-39.8095	-41.1993	-42.3071	-42.302	-42.9384	-43.5908	-43.8212	-44.1754	-43.9384	-44.7531	-45.189	-44.8617	-44.3605	-44.3998	-44.6611	-45.3012	-44.4212	-44.5789	-44.9273	-44.9288	-44.9011	-44.5421	-44.9612	-45.0913	-45.37	-45.8766
	-48.095	-38.6798	-33.3273	-32.2174	-32.2109	-32.8106	-33.8235	-34.4108	-35.1826	-35.7255	-36.9521	-37.346	-37.48	-38.1944	-38.598	-38.6309	-38.3455	-38.4553	-38.8386	-39.5843	-39.8213	-40.8205	-42.2568	-42.9542	-43.6885	-43.7738	-44.0312	-44.758	-45.5092	-45.182	-45.0238	-45.5202	-45.0626	-45.4034	-45.5103	-45.6725	-45.3097	-45.8347	-45.9283	-45.4447	-45.2668	-45.3105	-46.1378	-46.7886	-46.6055	-46.4811	-46.0405	-46.2056	-46.8775
	-53.4769	-42.8063	-36.0285	-33.6504	-33.2687	-33.6045	-34.6473	-35.5997	-36.0029	-36.2976	-37.4516	-37.7907	-37.3719	-37.1876	-37.8326	-38.1597	-37.9869	-38.1702	-38.7047	-38.7462	-38.6682	-38.8557	-39.6751	-41.0011	-42.372	-42.9352	-43.5579	-44.1635	-44.1703	-43.8034	-44.1161	-44.5956	-44.6795	-44.7769	-44.8166	-45.4507	-45.4572	-45.0155	-45.3468	-44.7238	-44.2845	-44.8734	-44.9361	-44.8245	-45.3956	-45.6124	-45.2802	-45.5511	-45.1328
	-49.1709	-37.3095	-30.8242	-28.8033	-28.637	-29.459	-30.4561	-32.0094	-33.2649	-33.8426	-34.263	-34.2998	-34.4084	-34.8146	-34.8322	-34.8048	-34.7398	-34.7159	-34.4064	-34.04	-33.752	-34.2156	-35.1354	-36.913	-38.3247	-39.1234	-40.3338	-41.6012	-42.1383	-42.9599	-43.1916	-43.1891	-44.1108	-44.385	-44.1853	-43.8011	-44.283	-44.0339	-44.0442	-44.2869	-43.9266	-44.0134	-43.7841	-43.8081	-44.1929	-45.0284	-44.8017	-44.6622	-44.7613
	-60.8995	-50.0608	-43.4434	-41.3907	-40.5304	-40.2969	-41.2503	-42.0984	-42.9231	-43.6872	-44.2624	-44.3403	-45.4117	-45.1146	-44.6682	-44.3293	-44.1598	-44.5121	-44.075	-44.5105	-44.3614	-43.1916	-43.2755	-43.6078	-45.3374	-47.7767	-49.3407	-49.9592	-49.7277	-50.4281	-50.8586	-51.1308	-50.4982	-50.6878	-51.3707	-51.1563	-51.2336	-51.1295	-51.4549	-50.8297	-51.3275	-51.3072	-50.9123	-50.7098	-50.9214	-50.9026	-51.0179	-51.4313	-51.6827
Figure 3g Power spectrum of LFP from 0.5-30 Hz in control and gtoNrg1 mice.
gtoNrg1	-43.4329	-33.387	-28.1074	-27.457	-27.5003	-27.7714	-28.0632	-28.5776	-28.8144	-28.7289	-28.9482	-29.0168	-29.3609	-29.5755	-30.2922	-30.6861	-30.8061	-31.5996	-33.0195	-33.9081	-34.5033	-34.9439	-36.2153	-37.8194	-39.4439	-40.5842	-40.8269	-41.71	-41.9655	-41.737	-42.247	-42.7882	-42.3792	-42.7874	-43.0681	-42.5921	-41.9931	-42.5785	-43.0082	-43.9909	-44.1097	-44.2203	-43.8792	-44.2857	-45.0712	-45.1056	-45.0631	-45.5389	-45.4988
	-38.0749	-28.4526	-22.63	-21.3545	-22.422	-24.053	-26.1612	-27.2678	-27.8079	-27.8919	-29.0436	-30.041	-31.1927	-32.0973	-32.8337	-34.0968	-34.873	-35.7577	-35.6509	-35.3908	-35.5301	-35.8545	-36.3965	-37.4942	-38.0752	-39.1534	-40.3622	-41.3998	-41.6829	-42.071	-42.9412	-43.0832	-42.7084	-42.3932	-42.3733	-42.7445	-42.8715	-42.3083	-42.3884	-43.2686	-43.0518	-43.4295	-43.3517	-43.8644	-44.5222	-44.3448	-44.7745	-44.2358	-44.2717
	-31.7906	-22.6037	-17.8723	-17.5441	-19.2445	-21.4096	-24.1059	-25.4929	-26.1015	-26.8717	-28.2785	-30.243	-30.7667	-31.5343	-32.1355	-32.6206	-33.4998	-33.1227	-33.9856	-35.0045	-35.7317	-36.8375	-37.8041	-38.0371	-38.3541	-39.7645	-40.595	-41.4042	-40.7565	-40.7785	-41.6111	-42.2286	-42.0532	-42.1235	-41.8824	-41.6196	-41.994	-41.7239	-41.6058	-41.9407	-42.413	-42.5052	-42.7151	-43.6403	-43.0912	-43.6075	-43.3786	-43.9008	-44.1535
	-46.7658	-36.2154	-29.6023	-28.5893	-28.0953	-27.7688	-28.0332	-28.8374	-28.7847	-29.0366	-29.5971	-29.3083	-28.9086	-29.4207	-30.0681	-29.4705	-30.2542	-30.1088	-30.7777	-30.9732	-30.7622	-31.867	-32.9047	-33.2959	-34.8626	-36.4127	-37.8335	-39.0446	-40.0828	-40.9981	-41.5185	-42.1392	-41.8249	-41.8527	-42.2688	-42.6596	-42.2224	-42.3033	-42.7754	-42.5493	-42.7973	-43.0644	-43.1872	-43.3175	-43.4885	-43.3834	-43.4926	-44.2728	-44.5066
	-58.8197	-46.566	-38.1399	-34.2739	-32.6816	-31.7246	-31.4313	-32.009	-32.2384	-31.8945	-31.7022	-31.3782	-31.6815	-31.5643	-31.4264	-31.4491	-32.4818	-32.9046	-33.2161	-33.4946	-34.2993	-35.0874	-36.5106	-37.4328	-38.2509	-40.0458	-41.3814	-41.5412	-42.0613	-42.825	-43.3525	-43.1701	-43.088	-43.5924	-43.8269	-44.0208	-44.0277	-44.6792	-44.8865	-44.8579	-44.1421	-44.2007	-44.4573	-44.6394	-44.8737	-45.0252	-45.0751	-45.1772	-45.4983
Cont	-45.8806	-34.8358	-29.0561	-27.9737	-28.6583	-29.6505	-30.5132	-30.4478	-31.4666	-32.6598	-32.8248	-33.4184	-33.5757	-33.7493	-34.4451	-35.414	-35.5007	-35.9599	-37.0998	-36.5553	-36.9488	-37.2483	-37.9408	-39.8095	-41.1993	-42.3071	-42.302	-42.9384	-43.5908	-43.8212	-44.1754	-43.9384	-44.7531	-45.189	-44.8617	-44.3605	-44.3998	-44.6611	-45.3012	-44.4212	-44.5789	-44.9273	-44.9288	-44.9011	-44.5421	-44.9612	-45.0913	-45.37	-45.8766
	-48.095	-38.6798	-33.3273	-32.2174	-32.2109	-32.8106	-33.8235	-34.4108	-35.1826	-35.7255	-36.9521	-37.346	-37.48	-38.1944	-38.598	-38.6309	-38.3455	-38.4553	-38.8386	-39.5843	-39.8213	-40.8205	-42.2568	-42.9542	-43.6885	-43.7738	-44.0312	-44.758	-45.5092	-45.182	-45.0238	-45.5202	-45.0626	-45.4034	-45.5103	-45.6725	-45.3097	-45.8347	-45.9283	-45.4447	-45.2668	-45.3105	-46.1378	-46.7886	-46.6055	-46.4811	-46.0405	-46.2056	-46.8775
	-53.4769	-42.8063	-36.0285	-33.6504	-33.2687	-33.6045	-34.6473	-35.5997	-36.0029	-36.2976	-37.4516	-37.7907	-37.3719	-37.1876	-37.8326	-38.1597	-37.9869	-38.1702	-38.7047	-38.7462	-38.6682	-38.8557	-39.6751	-41.0011	-42.372	-42.9352	-43.5579	-44.1635	-44.1703	-43.8034	-44.1161	-44.5956	-44.6795	-44.7769	-44.8166	-45.4507	-45.4572	-45.0155	-45.3468	-44.7238	-44.2845	-44.8734	-44.9361	-44.8245	-45.3956	-45.6124	-45.2802	-45.5511	-45.1328
	-49.1709	-37.3095	-30.8242	-28.8033	-28.637	-29.459	-30.4561	-32.0094	-33.2649	-33.8426	-34.263	-34.2998	-34.4084	-34.8146	-34.8322	-34.8048	-34.7398	-34.7159	-34.4064	-34.04	-33.752	-34.2156	-35.1354	-36.913	-38.3247	-39.1234	-40.3338	-41.6012	-42.1383	-42.9599	-43.1916	-43.1891	-44.1108	-44.385	-44.1853	-43.8011	-44.283	-44.0339	-44.0442	-44.2869	-43.9266	-44.0134	-43.7841	-43.8081	-44.1929	-45.0284	-44.8017	-44.6622	-44.7613
	-60.8995	-50.0608	-43.4434	-41.3907	-40.5304	-40.2969	-41.2503	-42.0984	-42.9231	-43.6872	-44.2624	-44.3403	-45.4117	-45.1146	-44.6682	-44.3293	-44.1598	-44.5121	-44.075	-44.5105	-44.3614	-43.1916	-43.2755	-43.6078	-45.3374	-47.7767	-49.3407	-49.9592	-49.7277	-50.4281	-50.8586	-51.1308	-50.4982	-50.6878	-51.3707	-51.1563	-51.2336	-51.1295	-51.4549	-50.8297	-51.3275	-51.3072	-50.9123	-50.7098	-50.9214	-50.9026	-51.0179	-51.4313	-51.6827
Figure 3h-n LFP band-power in the 4hz (0.5-3 Hz)(h), theta(4-12 Hz)(i), alpha(13-15 Hz) (j), beta (16-30 Hz) (k), low gamma (30-50 Hz) (l), high gamma (55-90 Hz)(m) and high frequency oscillation (HFO, 100-300 Hz)(n).
Delta			theta			alpha			beta			low gamma			high gamma			HFO
Cont	gtoNrg1		Cont	gtoNrg1		Cont	gtoNrg1		Cont	gtoNrg1		Cont	gtoNrg1		Cont	gtoNrg1		Cont	gtoNrg1
0.484026	0.775094		0.152933	0.37057		0.0426295	0.0661328		0.0168928	0.0212486		0.0102846	0.00839811		0.00830237	0.00604478		0.00100389	0.000800742
0.209058	1.40598		0.0686015	0.272259		0.022639	0.0681131		0.0130365	0.0236708		0.00768627	0.00846209		0.00491851	0.00463944		0.000626084	0.0007126
0.174483	2.22935		0.0758367	0.319394		0.0320653	0.06431		0.016176	0.0281865		0.0131918	0.0116155		0.00798568	0.00585735		0.00102473	0.000855071
0.409827	0.798547		0.174758	0.492098		0.0771454	0.145741		0.020722	0.0293138		0.0102361	0.0113422		0.00799717	0.0188053		0.00122489	0.00122472
0.0373176	0.362946		0.0190681	0.263259		0.0117943	0.066558		0.00394887	0.0194238		0.00271302	0.00839625		0.00192212	0.0195672		0.000440764	0.000930212
p-value	P=0.0345		p-value	P=0.0013		p-value	P=0.0498		p-value	P=0.0174		p-value	P=0.6792		p-value	P=0.2207		p-value	P=0.8152
[truncated: 361 more columns]

## Sheet: Figure 4
Figure 4c Cumulative plots of sEPSC frequency.
intervals(ms)	10	20	30	40	50	60	70	80	90	100	110	120	130	140	150	160	170	180	190	200	210	220	230	240	250	260	270	280	290	300	310	320	330	340	350	360	370	380	390	400	410	420	430	440	450	460	470	480	490
Cont	0.011792	0.062343	0.139946	0.220498	0.302436	0.376572	0.441862	0.49961	0.552068	0.597676	0.638862	0.674933	0.707188	0.733894	0.756872	0.779416	0.801353	0.818694	0.834475	0.848868	0.861614	0.875141	0.885893	0.896558	0.905228	0.913466	0.920576	0.926298	0.932368	0.938351	0.942513	0.948669	0.952224	0.955866	0.958727	0.962109	0.96471	0.966878	0.969132	0.971647	0.973467	0.974941	0.975895	0.977369	0.97919	0.981011	0.982658	0.984479	0.985607
gtoNrg1	0.014531	0.081394	0.182181	0.291363	0.393945	0.481243	0.553259	0.613928	0.667998	0.711532	0.750029	0.781984	0.810582	0.834781	0.854869	0.871425	0.888387	0.901876	0.913222	0.922774	0.932268	0.939447	0.946683	0.95224	0.956814	0.962024	0.966539	0.969492	0.973255	0.975223	0.978002	0.979912	0.982054	0.983617	0.985469	0.98709	0.98819	0.98958	0.99068	0.99149	0.992127	0.992706	0.993053	0.993516	0.993979	0.994558	0.995021	0.995485	0.995948
Figure 4d Cumulative plots of sEPSC amplitude.
amplitude(pA)	7	8	9	10	11	12	13	14	15	16	17	18	19	20	21	22	23	24	25	26	27	28	29	30	31	32	33	34	35	36	37	38	39	40	41	42	43	44	45	46	47	48	49	50	51	52	53	54	55
Cont	0.009052	0.034052	0.083017	0.158534	0.248621	0.344914	0.434397	0.522586	0.599052	0.669569	0.726724	0.772931	0.811121	0.841034	0.868017	0.888448	0.906121	0.920776	0.931034	0.940603	0.947069	0.954397	0.958103	0.9625	0.966638	0.97069	0.974569	0.977586	0.979483	0.981121	0.983448	0.984483	0.986121	0.987759	0.988448	0.990086	0.990517	0.991293	0.99181	0.992845	0.993362	0.993534	0.994138	0.994655	0.995	0.995172	0.995345	0.995345	0.995603
gtoNrg1	0.009551	0.03473	0.078433	0.144594	0.228178	0.322065	0.412075	0.502084	0.577969	0.643725	0.706124	0.753299	0.790808	0.826407	0.853901	0.875145	0.893378	0.907154	0.919136	0.929671	0.938991	0.947615	0.953404	0.959076	0.963823	0.967643	0.971637	0.975573	0.97702	0.979278	0.981535	0.982809	0.984603	0.985471	0.98686	0.987266	0.988539	0.989292	0.989928	0.99016	0.99097	0.991375	0.991838	0.992128	0.99288	0.993343	0.993806	0.99427	0.994617
Figure 4e Increased sEPSC frequency in gtoNrg1 mice.
Cont	11.2167	9.66667	9.38333	8.73333	9.33333	7.78333	11.6167	8.43333	8.63333	7.7	8.01667	8.5	8.56667	2.41667	10.3833	8.23333	9.43333	11.3333	7.91667	9.56667	4.98333	10.5667	8.41667
gtoNrg1	11.35	12.3333	8.88333	9.48333	12.9333	10.9	14.65	10.6667	5.86667	10.7667	8.75	9.48333	12.8	9.78333	13.3667	8.13333	11.2333	13	14.0167	12.3167	12.1167	12.6167	12.8333	15.4833	16.25
p-value	P < 0.0001
Figure 4f Similar sEPSC amplitude between control and gtoNrg1 mice.
Cont	17.2249	16.6303	16.7031	15.7591	15.3608	11.5132	17.7931	15.08	14.6934	14.6277	14.892	18.4379	12.7764	22.6649	14.7175	13.1602	14.069	16.5074	16.3514	14.6819	11.8136	15.2751	14.3054
gtoNrg1	14.869	16.7126	12.5718	16.0582	16.068	16.9423	15.3587	14.8973	21.0242	14.1529	13.6885	16.325	17.8938	16.2265	15.8228	15.3809	13.7714	15.6488	16.2378	15.4971	13.86	15.3298	14.7393	16.6541	18.7078
p-value	P =0.5688
Figure 4h Cumulative plots of sIPSC frequency (h).
intervals(ms)	50	100	150	200	250	300	350	400	450	500	550	600	650	700	750	800	850	900	950	1000	1050	1100	1150	1200	1250	1300	1350	1400	1450	1500	1550	1600	1650	1700	1750	1800	1850	1900	1950	2000	2050	2100	2150	2200	2250	2300	2350	2400	2450
Cont	0.065314	0.213756	0.329292	0.442603	0.52004	0.584612	0.641514	0.686047	0.728847	0.760515	0.792677	0.813459	0.83622	0.853785	0.867392	0.880752	0.89337	0.908214	0.919099	0.927264	0.934933	0.941613	0.948046	0.952251	0.957694	0.961158	0.965364	0.968333	0.971054	0.974023	0.976992	0.978723	0.981197	0.983424	0.984414	0.985403	0.986145	0.98664	0.987382	0.988125	0.988867	0.989857	0.991094	0.991094	0.992825	0.993568	0.993815	0.99431	0.99431
gtoNrg1	0.045812	0.148376	0.241026	0.317607	0.37641	0.437607	0.481026	0.522393	0.557607	0.588034	0.618462	0.64547	0.675897	0.700171	0.718632	0.733333	0.74735	0.758291	0.772308	0.784957	0.795897	0.807863	0.817778	0.828718	0.837607	0.845128	0.850256	0.855726	0.863248	0.869744	0.875214	0.879316	0.885128	0.890598	0.895726	0.898462	0.90359	0.906325	0.908376	0.911453	0.914872	0.917607	0.92	0.922735	0.928889	0.930598	0.931966	0.935043	0.936752
Figure 4i Cumulative plots of sIPSC amplitude (i)
amplitude(pA)	7	8	9	10	11	12	13	14	15	16	17	18	19	20	21	22	23	24	25	26	27	28	29	30	31	32	33	34	35	36	37	38	39	40	41	42	43	44	45	46	47	48	49	50	51	52	53	54	55
Cont	0.003205	0.011834	0.031558	0.060651	0.10355	0.162968	0.232249	0.307692	0.380917	0.461292	0.531065	0.587771	0.650888	0.699458	0.741371	0.771696	0.800049	0.828895	0.852318	0.870562	0.886834	0.900148	0.911489	0.922337	0.93146	0.940582	0.946499	0.952416	0.955868	0.960306	0.964497	0.966469	0.968442	0.971154	0.973373	0.975838	0.977811	0.978797	0.98003	0.982002	0.984221	0.986193	0.987673	0.987673	0.988905	0.989398	0.989892	0.990138	0.990878
gtoNrg1	0.007209	0.024373	0.057673	0.118091	0.214555	0.309646	0.397872	0.498112	0.580158	0.658084	0.7161	0.762444	0.801579	0.838998	0.865088	0.880192	0.899416	0.912118	0.923447	0.931686	0.938208	0.945417	0.949537	0.955029	0.957089	0.960522	0.963268	0.964298	0.967388	0.970477	0.973567	0.975283	0.977343	0.978716	0.979746	0.981806	0.982492	0.983179	0.984209	0.985925	0.986612	0.986612	0.986612	0.987642	0.989358	0.989358	0.989358	0.989358	0.989701
Figure 4j Reduced sIPSC frequency in gtoNrg1 mice.
Cont	1.81667	1.78333	2.61667	3.16667	1.35	1.48333	3.26667	3.58333	1.75	1.16667	1.91667	1.93333	1.75	4.65	1.58333	3.23333	1.78333	4.4	1.83333	3.98333	1.83333	2.85	4.23333
gtoNrg1	1.21667	0.766667	1.63333	1.03333	2.23333	3.1	2.56667	1.53333	2.38333	0.766667	0.633333	0.933333	0.6	0.916667	1.28333	2.18333	3.78333	0.583333	3.83333	0.783333	1.21667	1.31667	1.95	3.5	0.733333
p-value	P =0.0068
Figure 4k Similar sIPSC amplitude between control and gtoNrg1 mice.
Cont	17.2437	15.5529	22.2615	25.1222	13.3865	18.8103	15.531	16.2252	16.2345	16.1974	15.8191	18.9345	21.3	13.1923	22.3771	17.17	21.1803	22.1319	17.8704	14.9586	17.765	21.3396	19.5179
gtoNrg1	11.84	25.2415	15.3553	22.0586	21.5151	18.8277	16.015	16.1898	17.7487	16.9362	15.7924	16.7455	14.8094	14.766	14.9159	17.7592	15.2028	12.752	36.1222	12.244	13.9595	14.8207	15.6746	15.405	12.155
p-value	P =0.3074
Figure 4l Elevated E/I ratio in gtoNrg1 mice.
Cont	0.521625	0.537925	0.172333	-0.26621	0.638765	0.239804	0.357729	0.463975	0.563577	0.267318	0.323767	0.435212	-0.209357	0.351853	0.102106	0.349428	-0.138793	0.324023	0.0319041	0.424226	-0.235666	-0.0906019	-0.11996
gtoNrg1	0.786014	0.565366	0.409651	0.508726	0.34119	0.240338	0.586233	0.495758	0.219351	0.728213	0.726005	0.659094	0.888461	0.705087	0.706155	0.0838787	0.24699	0.789964	-0.154308	0.88148	0.638863	0.687295	0.448383	0.516032	0.838244
p-value	P =0.0002
Figure 4o Reduced excitability of FS-GABAergic interneurons in gtoNrg1; Gfp mice.
inject current(pA)	gtoGfp																	gtoNrg1;Gfp
0	0	0	0	0	0	0	0	0	0	0	0	0	0	0	0	0	0	0	0	0	0	0	0	0	0	0	0	0	0	0	0	0	0	0	0	0	0	0
40	0	0	0	0	0	0	0	0	0	0	0	0	0	0	0	0	0	0	0	0	0	0	0	0	0	0	0	0	0	0	0	0	0	0	0	0	0	0
80	0	0	0	0	0	0	0	0	0	0	0	0	0	0	0	0	0	0	0	0	0	0	0	0	0	0	0	0	0	0	0	0	0	0	0	0	0	0
120	4	0	0	8	0	0	0	0	0	0	0	0	0	0	0	0	0	2	0	0	0	0	0	0	0	0	0	0	0	0	0	0	0	0	0	0	0	0
160	68	0	0	26	0	0	0	0	0	0	0	0	0	0	0	0	0	38	0	0	2	0	0	0	0	0	0	0	0	0	0	0	4	0	0	0	0	0
200	100	4	0	44	62	0	0	0	0	0	0	0	2	2	2	0	12	86	0	0	46	2	0	0	0	4	0	0	0	0	0	0	18	0	0	0	0	0
240	130	6	2	58	92	0	74	0	0	0	0	32	2	66	0	2	68	118	0	0	74	26	0	0	0	116	4	0	0	0	4	0	28	0	0	0	0	0
280	152	6	4	70	122	4	104	36	2	0	0	64	50	116	4	12	118	146	0	2	96	52	0	0	20	148	56	0	0	0	32	36	38	0	0	0	0	0
320	170	138	50	82	148	50	132	102	66	4	0	160	100	156	8	84	154	170	0	2	118	68	0	2	90	172	102	4	0	2	84	92	44	0	0	0	0	0
360	184	176	94	90	174	70	160	130	114	62	4	184	124	196	70	134	180	188	6	10	132	84	0	88	128	192	124	34	0	84	134	134	48	8	0	10	0	54
400	196	204	124	96	194	156	184	150	174	118	80	202	144	222	124	158	202	206	46	10	146	104	12	108	162	212	146	110	22	112	164	164	56	74	2	38	0	116
440	204	222	140	106	214	178	208	166	196	156	124	218	160	250	144	180	220	216	72	16	160	108	92	124	196	228	162	138	62	138	188	190	60	98	124	106	0	162
480	214	238	154	114	228	198	228	182	214	180	150	228	180	278	160	196	238	228	90	34	174	120	134	140	222	234	176	160	94	162	202	216	54	120	156	134	56	188
520	220	250	166	124	244	212	246	194	226	206	172	236	194	298	174	214	256	238	106	24	184	128	160	152	246	244	190	180	110	176	222	238	64	140	178	160	96	216
560	226	260	174	130	256	226	260	206	240	228	194	246	206	316	186	226	268	248	124	48	190	138	176	164	264	252	202	198	128	196	236	256	52	158	198	180	126	242
p-value	P =0.0053
Figure 4r Increased excitability of PN in gtoNrg1 mice, compared with controls.
inject current(pA)	Cont																											gtoNrg1
0	0	0	0	0	0	0	0	0	0	0	0	0	0	0	0	0	0	0	0	0	0	0	0	0	0	0	0	0	0	0	0	0	0	0	0	0	0	0	0	0	0	0	0	0	0	0	0	0	0
40	0	0	0	0	0	0	0	0	0	0	0	0	0	0	0	0	0	0	0	0	0	0	0	0	0	0	0	0	0	0	0	0	0	0	0	0	0	0	0	0	0	0	0	0	0	0	0	0	0
80	0	0	6	0	0	0	2	0	0	0	0	0	0	2	2	0	0	0	0	0	0	0	0	0	0	8	0	0	0	0	0	0	0	8	6	4	12	12	0	0	0	0	0	0	0	0	0	0	0
120	4	0	14	0	2	0	8	6	2	0	0	6	0	14	2	0	0	6	0	0	0	0	8	8	4	12	0	0	4	0	4	0	0	14	12	10	22	20	0	4	4	0	0	0	0	0	0	6	0
160	6	0	22	0	6	0	14	10	6	0	0	8	0	20	8	0	0	14	0	0	0	0	14	12	10	16	4	4	12	10	12	4	0	20	18	12	28	28	4	12	12	0	2	6	0	0	0	12	0
200	8	0	24	0	8	0	20	14	12	0	2	12	0	24	14	6	6	20	0	8	4	0	18	16	16	20	8	10	20	14	16	10	0	24	22	16	36	36	8	18	18	0	8	12	8	2	0	16	0
240	12	2	28	0	10	0	24	16	16	0	8	16	0	28	18	14	12	26	0	14	12	0	22	20	20	24	12	14	24	20	20	14	0	28	24	20	42	38	12	24	24	6	14	16	14	6	0	20	0
280	14	2	30	2	12	0	26	18	14	2	10	18	0	32	20	20	16	30	2	20	16	0	26	24	24	26	14	18	28	24	24	16	0	32	28	22	44	44	16	28	28	10	18	20	16	12	4	24	6
320	16	2	34	4	14	2	30	20	18	2	14	22	6	34	22	26	20	34	8	24	22	0	28	26	28	28	18	22	30	26	26	20	0	34	30	28	50	46	20	32	32	14	22	24	20	16	8	28	12
360	16	4	36	6	16	4	32	22	20	2	16	24	10	38	24	30	22	38	8	28	24	8	30	28	32	30	20	24	32	30	28	24	0	36	34	30	52	50	24	36	36	20	24	28	22	20	12	30	16
400	16	8	40	10	16	8	34	20	24	6	18	26	12	40	26	32	26	40	18	32	28	12	34	30	34	32	22	26	36	30	30	26	0	38	36	32	56	52	26	40	40	24	28	30	26	22	16	32	20
440	18	10	40	12	18	10	36	24	30	6	18	26	16	42	26	36	28	42	24	36	32	16	36	32	38	34	26	28	36	32	34	28	0	40	38	34	60	56	28	44	44	28	30	32	28	26	18	34	24
480	20	12	42	18	20	12	38	24	30	6	20	28	18	44	28	38	30	46	26	38	36	18	36	34	40	36	30	32	38	36	34	30	0	44	40	36	62	58	30	46	48	32	34	34	30	28	22	36	26
520	20	16	44	20	22	14	40	26	32	12	22	30	20	46	28	42	32	48	30	40	38	22	38	36	42	36	32	32	38	38	36	32	0	44	40	36	64	60	34	50	52	34	38	36	34	30	24	38	30
560	22	12	46	24	22	16	42	28	28	12	24	30	22	50	28	44	34	50	32	42	42	24	38	38	44	38	34	34	40	40	36	32	0	44	42	38	66	62	36	50	56	38	40	38	36	32	26	40	32
p-value	P =0.0292
[truncated: 145 more columns]

## Sheet: Figure 5
Figure 5b Suprathreshold phase plots (dV/dt vs voltage) recorded in FS-GABAergic interneurons from gtoGfp and gtoNrg1; Gfp mice
gtoGfp	voltage(mV)	mean	-44.8186	-44.4739	-44.2477	-44.0704	-43.914	-43.7216	-43.5827	-43.4052	-43.2513	-43.0063	-42.8405	-42.7005	-42.551	-42.358	-42.2319	-42.1026	-41.9181	-41.6829	-41.5138	-41.4228	-41.2683	-41.1337	-40.9653	-40.8236	-40.6547	-40.4854	-40.3185	-40.1613	-40.0087	-39.8227	-39.6715	-39.5266	-39.2909	-39.1397	-38.9145	-38.7414	-38.5328	-38.3187	-38.1019	-37.8891	-37.6713	-37.4456	-37.2273	-36.8985	-36.6918	-36.3931	-36.0633
	dV/dt		3.44713	2.85466	2.01714	1.66825	1.74447	1.65677	1.58184	1.65663	1.99459	2.05433	1.52892	1.44715	1.71222	1.59547	1.27744	1.56928	2.09815	2.02127	1.30077	1.22778	1.44553	1.51482	1.55041	1.55281	1.6907	1.68135	1.62075	1.54869	1.69287	1.68618	1.48048	1.90304	1.93447	1.88194	1.99189	1.90858	2.11347	2.15455	2.14798	2.15306	2.21702	2.21998	2.73604	2.67729	2.52705	3.14262	3.32436
	voltage(mV)	±SEM	1.98994	1.8676	1.83307	1.80408	1.78846	1.76418	1.74402	1.73569	1.72914	1.7162	1.6924	1.68933	1.67012	1.66546	1.65589	1.64807	1.64042	1.62074	1.60809	1.6198	1.60831	1.60816	1.59782	1.59117	1.57634	1.57157	1.5724	1.56747	1.57034	1.56026	1.56041	1.57525	1.56708	1.55821	1.55171	1.55286	1.54245	1.53952	1.53087	1.52507	1.52274	1.52065	1.52057	1.51784	1.52566	1.52313	1.52919
	dV/dt		1.9781	1.39098	0.570966	0.352503	0.409164	0.371802	0.388978	0.38393	0.328056	0.314456	0.285351	0.338953	0.288417	0.291613	0.322805	0.29803	0.367413	0.383813	0.317214	0.301176	0.386023	0.320081	0.272893	0.286562	0.241942	0.252014	0.382803	0.312949	0.275049	0.302977	0.355267	0.320307	0.255999	0.267976	0.155689	0.333689	0.234229	0.265491	0.21014	0.213726	0.271366	0.280665	0.22551	0.286175	0.317533	0.267583	0.273768
gtoNrg1;Gfp	voltage(mV)	mean	-36.9783	-36.8293	-36.7446	-36.6534	-36.501	-36.3522	-36.2725	-36.1569	-36.0265	-35.9363	-35.8257	-35.7198	-35.5784	-35.4451	-35.3485	-35.2213	-35.1823	-35.1092	-35.0148	-34.9123	-34.7702	-34.6545	-34.5551	-34.4135	-34.2924	-34.1838	-34.0753	-33.925	-33.8368	-33.6692	-33.5544	-33.4051	-33.2864	-33.1472	-32.9736	-32.8522	-32.7344	-32.5722	-32.385	-32.237	-32.0836	-31.8057	-31.6563	-31.4603	-31.155	-30.8973	-30.5334
	dV/dt		1.48989	1.16825	0.879492	1.21796	1.506	1.1426	0.976533	1.23026	1.10299	1.00378	1.08258	1.23664	1.3736	1.14923	1.11894	0.831282	0.560308	0.837672	0.9845	1.22274	1.28897	1.07554	1.20517	1.31369	1.14842	1.08536	1.294	1.19246	1.2792	1.41179	1.32008	1.34003	1.28986	1.5643	1.47458	1.19607	1.40027	1.74674	1.67619	1.50683	2.15604	2.13666	1.72727	2.5065	2.81486	3.10789	3.44492
	voltage(mV)	±SEM	1.72249	1.71192	1.69973	1.70655	1.67204	1.62935	1.62729	1.62266	1.61787	1.58917	1.59047	1.5933	1.57704	1.56071	1.54802	1.54035	1.52834	1.51479	1.51102	1.49791	1.48391	1.48175	1.46225	1.4527	1.45179	1.44341	1.444	1.42074	1.41065	1.41256	1.39853	1.40212	1.39705	1.38945	1.37037	1.37394	1.37933	1.37159	1.37375	1.37538	1.36989	1.36591	1.36233	1.34232	1.33529	1.33133	1.32677
	dV/dt		0.324689	0.282612	0.22916	0.278936	0.627106	0.394934	0.241522	0.256702	0.355146	0.267387	0.374363	0.283674	0.258582	0.315831	0.284364	0.271087	0.299346	0.319354	0.293188	0.253026	0.262354	0.305326	0.31496	0.328156	0.383722	0.374487	0.272756	0.342518	0.260546	0.309369	0.307132	0.305882	0.271004	0.235487	0.237695	0.229969	0.321924	0.308257	0.359885	0.266108	0.29014	0.336098	0.330144	0.372632	0.369979	0.241476	0.229523
Figure 5d I/V curves of Nav channel activation in GABAergic interneurons from gtoNrg1; Gfp and gtoGfp mice.
voltage(mV)	gtoGfp																	gto-Nrg1;Gfp
-80	-1.06959	-0.804053	-0.679069	-1.47137	-0.58331	-0.706319	-5.52393	-0.836169	-0.399589	-0.556438	-0.326866	-0.587031	-0.889558	-0.558876	-0.577838	-0.637822	-0.59042	-0.609518	-0.374265	-0.443395	-0.466667	-0.55001	-0.583026	-0.443395	-0.466667	-0.513142	-0.583026	-0.421606	-0.397105	-1.18809
-75	-1.27659	-0.940962	-0.74618	-0.566367	-0.641916	-0.751094	-0.531344	-0.826039	-0.397098	-0.592678	-0.631474	-0.578275	-1.25211	-0.596341	-0.58842	-0.620589	-0.620086	-0.41681	-0.584364	-0.541384	-0.435094	-2.88378	-0.460098	-0.541384	-0.435094	-1.6469	-0.460098	-0.548933	-0.49275	-0.663793
-70	-0.858484	-0.892492	-0.669384	-0.531853	-0.456751	-0.742768	-28.6326	-0.884942	-0.383322	-0.57698	-0.946143	-0.382725	-2.20782	-0.559984	-0.555791	-0.56942	-0.478263	-0.488301	-0.547444	-0.592327	-0.492299	-0.486725	-0.487995	-0.592327	-0.492299	-0.601274	-0.487995	-0.743437	-0.499961	-0.79291
-65	-1.02319	-1.04803	-0.78436	-0.467099	-0.719338	-0.712127	-0.663333	-0.797251	-0.451731	-0.646489	-0.565975	-0.491256	-1.64965	-0.681131	-0.62812	-0.659204	-0.749077	-0.490687	-0.848935	-0.607508	-0.455334	-0.486017	-0.593892	-0.607508	-0.455334	-0.524311	-0.593892	-0.452146	-0.483489	-0.958714
-60	-0.850028	-0.877997	-0.910626	-0.519636	-0.812445	-0.836182	-0.588706	-30.6881	-0.532959	-0.651717	-0.646463	-0.917977	-1.74453	-0.747938	-0.682597	-0.722864	-0.540347	-0.701573	-0.624552	-0.766325	-0.521454	-1.8823	-1.14735	-0.766325	-0.521454	-0.706756	-1.14735	-0.743839	-0.472647	-0.879795
-55	-0.694699	-0.907877	-0.733383	-0.597312	-33.1032	-1.01878	-0.78807	-88.241	-0.748119	-0.848555	-0.75603	-0.63527	-2.34945	-1.33591	-1.23449	-0.864867	-0.735795	-26.6421	-0.923028	-45.2629	-0.450778	-0.965279	-27.1532	-45.2629	-0.450778	-0.943181	-103.252	-0.764094	-0.591524	-1.40248
-50	-1.20278	-1.15364	-1.1898	-0.764532	-104.377	-1.82441	-0.739902	-86.0591	-1.24086	-1.41396	-0.887808	-1.32567	-2.55675	-2.36012	-78.878	-1.29988	-1.34143	-82.4557	-0.908272	-70.4358	-0.589868	-2.96855	-50.5776	-70.4358	-0.589868	-1.89648	-102.963	-0.998214	-0.895254	-1.49441
-45	-2.04944	-2.51485	-2.00228	-1.08383	-117.422	-93.8036	-1.31991	-84.179	-56.7512	-2.52532	-1.54383	-92.9132	-64.8955	-112.05	-122.105	-6.29956	-35.5356	-87.0188	-2.6004	-72.3559	-0.800338	-44.6652	-86.1582	-72.3559	-0.800338	-109.14	-110.816	-2.03347	-1.78686	-2.09762
-40	-72.7348	-79.2979	-78.9187	-2.47277	-168.376	-121.045	-2.97377	-85.579	-63.2401	-107.242	-65.8135	-91.6497	-136.226	-120.7	-144.631	-134.38	-102.551	-106.497	-81.6469	-75.2149	-21.2932	-75.5146	-124.489	-75.2149	-21.2932	-117.621	-124.489	-80.808	-63.196	-70.7537
-35	-130.674	-141.07	-93.2776	-95.0886	-212.48	-163.691	-106.801	-98.8797	-76.5034	-121.054	-72.6249	-91.8097	-147.337	-139.3	-228.725	-161.922	-110.671	-160.985	-80.6515	-85.3467	-43.6566	-146.405	-148.758	-85.3467	-43.6566	-151.874	-148.758	-82.4192	-64.9794	-75.1631
-30	-160.045	-173.38	-158.859	-106.132	-214.956	-187.609	-121.112	-138.521	-159.399	-149.115	-83.5689	-96.9895	-180.17	-167.938	-277.908	-234.077	-125.583	-189.892	-94.6127	-133.12	-67.189	-196.75	-158.461	-133.12	-67.189	-211.884	-158.461	-90.9518	-72.4284	-80.1791
-25	-207.861	-226.556	-209.108	-124.87	-212.012	-192.442	-156.037	-230.689	-215.695	-181.819	-106.422	-111.403	-232.292	-202.34	-280.185	-324.956	-149.524	-186.645	-109.878	-210.127	-78.3927	-233.084	-154.155	-210.127	-78.3927	-236.996	-154.155	-115.489	-94.7296	-98.5316
-20	-266.488	-287.181	-260.536	-170.336	-206.753	-188.002	-199.589	-360.794	-208.109	-206.651	-148.02	-136.758	-294.961	-232.198	-270.212	-377.168	-176.586	-189.504	-132.5	-269.433	-105.83	-241.876	-143.921	-269.433	-105.83	-235.786	-143.921	-158.598	-127.845	-117.532
-15	-326.95	-348.201	-311.316	-241.561	-206.796	-179.252	-216.217	-440.773	-191.944	-209.835	-174.939	-164.998	-337.291	-249.126	-256.974	-380.702	-190.085	-184.125	-157.888	-284.615	-141.007	-233.35	-129.365	-284.615	-141.007	-224.607	-129.365	-194.57	-155.545	-132.359
-10	-367.618	-382.089	-344.606	-294.874	-194.426	-164.625	-213.671	-461.871	-173.049	-203.557	-186.497	-173.911	-347.067	-256.115	-238.25	-358.49	-188.978	-175.315	-180.345	-274.16	-168.978	-217.568	-117.847	-274.16	-168.978	-208.164	-117.847	-209.562	-166.853	-136.313
-5	-371.52	-379.868	-351.331	-308.258	-176.781	-150.995	-201.845	-436.048	-157.921	-191.395	-182.144	-171.049	-333.963	-247.83	-220.068	-324.759	-181.462	-167.208	-201.281	-251.333	-176.893	-199.878	-103.046	-251.333	-176.893	-192.884	-103.046	-206.486	-163.169	-133.724
0	-352.48	-351.162	-332.141	-289.539	-156.822	-136.678	-186.108	-391.74	-141.389	-177.979	-170.189	-159.112	-303.568	-225.86	-198.636	-283.915	-163.846	-160.181	-212.894	-221.869	-175.596	-179.123	-90.5198	-221.869	-175.596	-174.316	-90.5198	-191.323	-153.447	-129.07
5	-308.012	-305.585	-297.634	-259.118	-139.969	-121.936	-171.495	-343.049	-123.564	-161.093	-152.509	-143.733	-261.009	-199.531	-178.684	-240.034	-146.466	-149.044	-221.511	-190.905	-168.702	-159.603	-75.21	-190.905	-168.702	-155.499	-75.21	-172.822	-136.691	-117.103
10	-246.721	-249.437	-249.415	-227.191	-123.588	-109.351	-155.989	-294.235	-107.073	-138.994	-134.664	-125.22	-215.479	-163.525	-157.66	-197.099	-129.21	-132.847	-209.057	-159.007	-154.698	-140.782	-63.0908	-159.007	-154.698	-139.517	-63.0908	-149.611	-121.067	-104.976
15	-191.491	-191.568	-193.948	-191.741	-108.745	-95.8943	-141.768	-242.533	-91.0169	-118.354	-113.484	-107.04	-169.297	-129.064	-137.396	-158.012	-110.759	-118.533	-182.435	-129.631	-142.407	-122.961	-50.396	-129.631	-142.407	-123.192	-50.396	-129.161	-103.777	-92.819
20	-141.643	-146.059	-144.286	-156.371	-93.4832	-84.4331	-127.843	-192.323	-77.2007	-97.0759	-94.2047	-87.6246	-129.572	-97.1692	-118.526	-121.273	-92.0372	-103.411	-147.065	-102.737	-126.479	-104.07	-36.2775	-102.737	-126.479	-106.836	-36.2775	-106.297	-86.934	-81.944
25	-99.6336	-103.283	-105.215	-123.228	-78.6547	-73.3347	-113.8	-143.311	-64.285	-79.8868	-74.2683	-69.0931	-92.4429	-71.6614	-99.1278	-88.1396	-73.7498	-88.4578	-107.95	-78.0096	-109.856	-86.2151	-25.6909	-78.0096	-109.856	-89.4736	-25.6909	-87.3798	-71.2396	-72.6048
30	-67.62	-69.2679	-73.9337	-92.4618	-63.9917	-62.1429	-100.237	-96.8048	-51.7319	-64.7311	-54.7935	-50.9985	-60.3536	-51.342	-79.8082	-60.9522	-57.5433	-73.5432	-72.6756	-57.0058	-91.3258	-68.7752	-15.4483	-57.0058	-91.3258	-73.5378	-15.4483	-68.3247	-57.3399	-63.864
p-value	P =0.0076
Figure 5e Similar voltage-dependent activation curves of Nav channels in GABAergic interneurons from gtoNrg1; Gfp and gtoGfp mice.
voltage(mV)	gto;Gfp																	gtoNrg1;Gfp
-80	0.000941109	0.000718533	0.000669812	0.00176791	0.00140209	0.00206187	0.0132954	0.000712075	0.00100458	0.00113232	0.000660435	0.00126699	0.000909512	0.000806576	0.00112	0.000726294	0.00130079	0.00150382	0.00046491	0.000634547	0.000994396	0.00143607	0.00187705	0.00156849	0.00119359	0.000984548	0.00164375	0.000799837	0.000951665	0.00388873
-75	0.00117357	0.000878442	0.000767919	0.000709155	0.00160399	0.00227605	0.00132427	0.000734009	0.00103942	0.00125562	0.00132964	0.00130071	0.00133723	0.00089827	0.00118585	0.000737662	0.00142261	0.0010681	0.000756693	0.000808533	0.000962213	0.00148777	0.00154815	0.0014503	0.00148089	0.00126233	0.00160547	0.00108426	0.00122907	0.00225369
-70	0.000826221	0.000872152	0.000720106	0.0006952	0.0011883	0.00233989	0.0739875	0.000822063	0.00104645	0.00127474	0.00207983	0.000898746	0.00246785	0.000882064	0.00116646	0.000707884	0.00114455	0.00130157	0.000740297	0.000924908	0.00113155	0.00152104	0.00171965	0.00192854	0.00135246	0.000868125	0.00221544	0.00153149	0.00130011	0.00279635
-65	0.00103319	0.00107438	0.000883851	0.00063862	0.00195184	0.0023358	0.00177956	0.000775839	0.00128853	0.00149225	0.00130137	0.00120672	0.00193413	0.00112429	0.00137518	0.000858897	0.00187342	0.00136269	0.00120123	0.000993883	0.00108945	0.00155014	0.00219668	0.00173191	0.00136126	0.0010547	0.00193066	0.00097321	0.00131314	0.00351735
-60	0.00090277	0.000946501	0.00107727	0.000744672	0.00230341	0.00286057	0.0016421	0.0313558	0.00159163	0.00157482	0.00155811	0.00236374	0.00215054	0.00129667	0.0015619	0.000989404	0.00141515	0.00203347	0.000926695	0.00131654	0.00130093	0.00131429	0.0044654	0.00220113	0.00174983	0.00306908	0.00217829	0.00167625	0.00134339	0.00336335
-55	0.000778077	0.00103194	0.000913102	0.00089931	0.0982624	0.00364176	0.00228913	0.0949015	0.00234431	0.00215128	0.00191451	0.00171873	0.00305325	0.00243872	0.00295824	0.00124673	0.00202245	0.0807485	0.00143956	0.0818637	0.00117477	0.00221799	0.1115	0.00250639	0.00269391	0.00171663	0.00267555	0.00180675	0.00176327	0.00559653
-50	0.00142492	0.00138671	0.00156336	0.00121244	0.325103	0.00682819	0.00224196	0.0976916	0.00408995	0.00377008	0.00236818	0.0037782	0.0035131	0.00454946	0.198394	0.00197907	0.00387923	0.261877	0.00149284	0.134487	0.00160903	0.00278292	0.219797	0.00305926	0.0676626	0.00311787	0.00349678	0.00248269	0.00280547	0.00623674
-45	0.00257672	0.00320741	0.00278512	0.00181558	0.384703	0.368398	0.00417982	0.101172	0.197283	0.00710052	0.00435025	0.279748	0.0945911	0.228792	0.32315	0.0101619	0.108412	0.290266	0.00451732	0.146302	0.00229006	0.00518351	0.397604	0.234177	0.213911	0.00758014	0.00841379	0.00533397	0.00590213	0.00917476
-40	0.0974169	0.107708	0.116607	0.00438945	0.581812	0.500054	0.00986196	0.109276	0.232555	0.318929	0.19653	0.292446	0.211417	0.261978	0.403843	0.230487	0.331058	0.374047	0.150395	0.161616	0.0640652	0.220792	0.612409	0.24853	0.257662	0.314667	0.407454	0.224224	0.220665	0.325087
-35	0.18724	0.204931	0.146972	0.179505	0.776694	0.713248	0.371744	0.134667	0.2986	0.38204	0.230649	0.311591	0.244487	0.322676	0.675879	0.29649	0.379335	0.597037	0.158104	0.195649	0.138482	0.238277	0.783511	0.2824	0.390459	0.808187	0.445681	0.242732	0.240639	0.363702
-30	0.246541	0.270682	0.268101	0.213927	0.833998	0.864801	0.443545	0.202114	0.662842	0.501281	0.283414	0.351532	0.321204	0.417048	0.872039	0.459663	0.458775	0.745944	0.198205	0.327034	0.225365	0.282618	0.898079	0.378057	0.699164	0.941917	0.496118	0.285377	0.285525	0.409753
-25	0.346189	0.382257	0.379917	0.26999	0.876401	0.941602	0.602895	0.36245	0.959716	0.653851	0.387185	0.433199	0.447396	0.541507	0.937187	0.68797	0.58472	0.779338	0.24715	0.556064	0.278959	0.380136	0.945572	0.629345	0.880789	0.978556	0.602764	0.38772	0.399186	0.533491
-20	0.483038	0.5271	0.512586	0.397163	0.914498	0.980124	0.816079	0.614034	0.995643	0.79887	0.580805	0.573598	0.617727	0.673743	0.967668	0.866168	0.742885	0.844429	0.32175	0.772652	0.401021	0.560244	0.961959	0.86863	0.956086	0.993252	0.756321	0.572503	0.578623	0.676605
-15	0.650057	0.700632	0.667847	0.611132	0.983551	1	0.938731	0.818232	0.993029	0.876931	0.744906	0.751089	0.773995	0.789329	0.990204	0.955219	0.865256	0.879544	0.416544	0.8907	0.571373	0.750147	0.949851	0.934124	0.986956	0.994896	0.871658	0.75949	0.760293	0.813397
-10	0.80934	0.850727	0.812711	0.815353	1	0.987612	0.988819	0.942981	0.974583	0.925723	0.868069	0.865502	0.880734	0.893644	0.993568	0.99125	0.937063	0.902442	0.520814	0.944173	0.735745	0.866573	0.959825	0.970821	0.988075	1	0.940504	0.890448	0.886457	0.898339
-5	0.916238	0.946633	0.919977	0.939706	0.989829	0.979671	1	0.988978	0.975824	0.954617	0.93486	0.938831	0.947812	0.962168	1	1	0.98806	0.933121	0.642031	0.962225	0.83223	0.925232	0.942243	0.976422	1	0.994441	0.97555	0.96262	0.949409	0.950051
0	0.988038	0.99357	0.977568	0.983415	0.96347	0.965476	0.992035	0.999294	0.967725	0.98277	0.973455	0.973449	0.97724	0.988219	0.991471	0.986282	0.989179	0.976011	0.758334	0.956211	0.898478	0.970237	0.943441	0.99645	0.994361	0.991296	0.989239	0.987919	0.986777	0.994602
5	1	1	1	0.993525	0.95256	0.945212	0.989242	0.999777	0.947755	0.996213	0.985053	0.993252	0.970568	1	0.989278	0.956432	0.992161	1	0.893294	0.941073	0.946057	0.979786	0.911304	1	0.997562	0.98302	1	1	0.982377	0.985828
10	0.951576	0.967799	0.976162	1	0.94262	0.939111	0.980334	1	0.933935	0.976695	0.998862	0.994062	0.948371	0.95904	0.979885	0.920711	0.99694	0.991622	0.97144	0.915477	0.959638	0.989905	0.912856	0.992008	0.988005	0.971122	0.984984	0.984405	0.98603	0.973792
15	0.909523	0.912722	0.908947	0.990519	0.943297	0.923136	0.978547	0.988543	0.920121	0.962893	0.988441	0.998275	0.912672	0.912196	0.973245	0.891824	0.992539	0.996962	1	0.89699	0.988327	0.997089	0.904818	0.998543	0.981523	0.977733	0.980798	0.984905	0.975149	0.958704
20	0.875394	0.901388	0.842558	0.977561	0.939972	0.924619	0.978637	0.978979	0.92801	0.937744	0.993662	0.990299	0.901172	0.863987	0.975932	0.864488	0.983564	0.996066	0.982618	0.890676	0.996115	1	0.85801	0.996915	0.976197	0.978946	0.976762	0.963712	0.965277	0.954693
25	0.881175	0.904496	0.814864	0.975325	0.940572	0.931183	0.977734	0.971191	0.952926	0.949611	0.992898	0.990714	0.905703	0.858792	0.974467	0.852516	0.976052	0.996762	0.923452	0.905232	1	0.979353	0.890049	0.992985	0.981824	0.973122	0.980031	0.976756	0.966609	0.970024
30	1.05109	1.04414	0.849902	0.997104	0.943892	0.938828	0.981281	0.981087	1	1	1	1	1	0.943392	0.973255	0.916679	1	0.998272	0.863841	1	0.984753	0.979572	1	0.993984	0.991425	0.971591	0.987554	0.99572	1	1
Figure 5f-g Transcriptional levels of Scn 1a is higher than Scn2a1, Scn3a and Scn8a in PV-SSTpositive GABAergic interneurons(f) and Layer 2/3 PN(g).
	Scn1a	Scn2a1	Scn3a	Scn8a
PV-SST Interneuron	94.2399	72.362	9.43478	77.0417
Layer 2/3_PN	23.4175	176.686	20.9911	68.0505
Figure 5m I/V curves of Nav channel activation in GABAergic interneurons treated with recombinant GST or GST-NRG1-ICD proteins.
voltage(mV)	GST												GST-Nrg1-ICD
-80	-0.553864	-0.577375	-0.514461	-2.84856	-0.317028	-0.848768	-0.825351	-2.07338	-0.811506	-0.695028	-0.579901	-0.369203	-0.741192	-0.629378	-0.767498	-0.843405	-0.708686	-1.84859	-0.369189	-0.685134	-0.728198	-0.610465	-0.48504	-1.19418	-1.11249	-0.468233
-75	-0.546472	-0.493438	-0.549037	-1.14025	-0.484405	-0.726357	-1.27495	-1.71931	-1.03052	-0.502631	-0.582178	-0.544001	-0.68924	-0.652986	-0.352466	-0.75634	-0.600741	-0.910664	-0.421884	-0.434852	-0.559076	-0.424887	-0.588832	-0.597405	-1.54158	-0.49202
-70	-0.791987	-0.498018	-0.975145	-1.32618	-0.656373	-0.868368	-1.2498	-1.6583	-0.992319	-0.508634	-0.712108	-0.968112	-0.632901	-0.680616	-0.483166	-0.664318	-0.621599	-0.968466	-0.38135	-0.492178	-0.393903	-0.452165	-0.705791	-0.622349	-0.976401	-0.513828
-65	-1.03011	-0.889716	-0.889449	-1.19366	-0.584501	-0.654854	-1.20273	-1.94936	-0.722715	-0.565185	-0.601781	-0.554646	-0.939476	-0.707738	-0.655468	-0.592471	-0.589269	-0.804875	-0.458026	-0.510355	-0.711681	-1.45073	-0.712877	-0.757045	-0.788534	-0.623251
-60	-0.830001	-0.662326	-1.02626	-1.18852	-0.47948	-0.827574	-1.53141	-1.41826	-1.00039	-0.611308	-0.736729	-0.71992	-0.808504	-0.57714	-0.581438	-0.879861	-1.40538	-1.47015	-0.512746	-1.01325	-0.491571	-0.691471	-0.662247	-0.846219	-0.783787	-0.618891
-55	-1.07393	-0.630788	-1.10634	-1.41863	-0.371836	-1.03473	-1.61257	-1.85434	-1.39807	-0.417965	-1.20083	-0.862785	-0.813626	-0.620842	-0.471702	-0.817568	-0.929791	-1.11134	-0.563412	-0.567217	-0.463564	-1.08412	-0.792367	-0.992762	-0.683639	-0.924967
-50	-0.998433	-0.716248	-0.817052	-2.30412	-0.452242	-1.60004	-127.611	-2.83051	-1.07842	-0.981884	-2.04834	-1.37821	-0.984108	-0.661528	-0.982712	-1.08691	-0.69565	-0.735622	-0.342507	-1.20621	-0.781353	-1.19241	-0.716422	-0.967194	-0.700595	-82.4718
-45	-0.83581	-0.773733	-115.876	-2.35445	-0.68591	-79.3653	-133.651	-3.2826	-1.33296	-1.41122	-134.098	-4.2142	-1.68213	-1.39388	-1.14322	-0.770141	-0.738408	-0.673456	-0.389795	-113.63	-1.08332	-2.90973	-1.21918	-3.36367	-0.704212	-89.1034
-40	-0.871185	-1.10286	-112.557	-99.0379	-2.33997	-82.9551	-141.893	-135.579	-2.19935	-2.87079	-136.855	-92.2857	-113.211	-3.50856	-2.45449	-0.36879	-1.2385	-0.728532	-0.692781	-130.558	-2.08082	-3.93929	-4.37853	-150.975	-0.700142	-104.629
-35	-1.46887	-2.37614	-111.08	-102.831	-2.87655	-88.7527	-160.87	-151.951	-126.571	-142.365	-157.993	-101.485	-114.449	-109.499	-90.2103	-0.836681	-2.13127	-0.741618	-0.806275	-147.793	-106.324	-72.0708	-113.386	-161.382	-0.748748	-243.06
-30	-106.671	-110.537	-111.411	-110.593	-89.8663	-109.771	-194.38	-183.977	-161.509	-152.951	-223.597	-129.347	-120.714	-188.232	-94.1234	-1.05505	-77.8564	-1.23076	-1.1829	-147.755	-138.454	-98.9402	-116.664	-179.204	-1.43487	-235.869
-25	-113.411	-129.191	-118.119	-140.848	-97.8841	-154.07	-251.364	-228.81	-200.339	-180.092	-260.442	-208.005	-135.57	-211.652	-105.228	-2.00782	-94.236	-1.54704	-2.67621	-142.962	-194.778	-121.121	-126.884	-203.507	-3.08632	-222.337
-20	-124.981	-228.164	-164.476	-208.451	-98.9624	-222.442	-265.975	-260.238	-208.311	-204.263	-258.834	-270.063	-165.735	-211.053	-142.061	-101.554	-135.648	-69.2322	-105.627	-136.23	-200.799	-123.538	-153.69	-258.633	-97.9549	-210.507
-15	-138.473	-226.912	-274.005	-244.631	-104.921	-259.909	-262.775	-263.279	-204.058	-206.55	-248.907	-268.98	-175.645	-203.364	-187.009	-194.475	-145.561	-71.5516	-132.323	-129.886	-202.65	-119.245	-183.788	-285.998	-101.655	-202.236
-10	-162.673	-219.451	-269.889	-247.155	-111.501	-265.892	-249.615	-260.431	-198.196	-200.258	-229.241	-262.013	-173.971	-191.178	-197.064	-204.622	-143.086	-84.6468	-220.355	-123.384	-196.824	-112.434	-185.691	-275.316	-113.809	-190.084
-5	-186.687	-208.612	-250.898	-236.017	-128.1	-260.649	-228.226	-248.213	-185.522	-192.656	-205.417	-246.591	-164.135	-175.606	-189.757	-196.728	-134.039	-164.605	-232.016	-118.221	-190.941	-105.161	-176.421	-263.673	-124.787	-180.03
0	-194.391	-199.23	-229.215	-221.544	-158.999	-241.922	-205.318	-227.481	-174.461	-180.824	-183.338	-225.68	-152.96	-160.313	-182.637	-188.613	-130.488	-173.924	-227.42	-112.278	-182.781	-100.065	-165.09	-242.143	-141.176	-173.999
5	-191.704	-187.889	-206.685	-200.16	-182.617	-214.642	-183.908	-207.757	-165.839	-167.559	-160.586	-208.834	-137.343	-145.471	-169.182	-179.065	-122.226	-169.844	-220.106	-105.348	-170.464	-95.3804	-151.197	-219.251	-156.988	-158.717
10	-184.895	-175.228	-180.782	-182.581	-187.84	-187.354	-157.995	-188.155	-158.559	-154.108	-138.015	-189.754	-124.33	-130.842	-153.376	-172.87	-117.608	-162.25	-203.392	-100.254	-158.986	-92.1135	-137.41	-195.765	-164.47	-145.075
15	-170.356	-162.574	-157.391	-166.25	-183.872	-160.429	-137.232	-168.182	-148.133	-142.105	-117.782	-168.316	-108.627	-112.019	-137.375	-164.395	-109.275	-153.704	-193.034	-94.4768	-148.881	-87.2021	-120.885	-173.06	-163.001	-136.171
20	-153.406	-151.932	-133.207	-145.042	-173.035	-136.508	-122.465	-145.866	-140.281	-129.035	-97.8106	-148.683	-97.7089	-98.1065	-123.514	-78.8933	-101.193	-142.953	-172.764	-88.7739	-137.183	-81.3815	-109.27	-151.115	-151.319	-122.518
25	-137.768	-141.438	-113.312	-129.065	-160.777	-111.883	-106.515	-122.575	-130.397	-115.484	-77.8469	-131.288	-85.3268	-83.6729	-108.851	-43.308	-95.7168	-128.051	-156.461	-83.0735	-124.887	-78.7676	-100.079	-128.169	-139.637	-113.698
30	-120.675	-133.697	-94.1525	-110.012	-147.099	-89.6587	-89.9921	-100.441	-121.814	-102.475	-58.4286	-115.046	-74.0772	-71.3445	-95.5088	-28.7582	-88.8267	-113.926	-127.857	-77.7537	-113.524	-73.7487	-90.6337	-108.535	-125.804	-103.912
p-value	P =0.0030
Figure 5n Similar voltage-dependent activation curves of Nav channels in GABAergic interneurons treated with GST or GST-NRG1-ICD.
voltage(mV)	GST												GST-Nrg1-ICD
-80	0.00121871	0.0015252	0.000886252	0.00553813	0.000472297	0.00129981	0.00161507	0.00355609	0.00245832	0.0017818	0.00110362	0.00068257	0.00200069	0.00152913	0.00181299	0.00106485	0.00295134	0.00110733	0.00446054	0.00331805	0.00197744	0.00338169	0.00135865	0.00199824	0.00278045	0.00133603
-75	0.00124335	0.00134295	0.000982994	0.00229864	0.000748204	0.00115775	0.00258948	0.00306356	0.00321352	0.00133317	0.00115444	0.00104306	0.00193067	0.00164843	0.000862975	0.000996487	0.00257479	0.00206264	0.00227178	0.00216655	0.00156733	0.00241678	0.00170672	0.00103824	0.00397611	0.00144952
-70	0.00186542	0.00139776	0.00181733	0.00277587	0.00105256	0.001443	0.00263845	0.00307446	0.00318805	0.00139746	0.00147393	0.00192779	0.00184238	0.00178798	0.00122777	0.000915072	0.00274424	0.000752793	0.00250065	0.00252481	0.00114122	0.0026428	0.0021194	0.00112503	0.00260161	0.0015646
-65	0.00251486	0.00257763	0.00172834	0.00259801	0.000974537	0.00113656	0.00264328	0.00376655	0.00239437	0.00161059	0.00130262	0.00114874	0.00284645	0.00193797	0.00173116	0.000855012	0.0026821	0.00148123	0.00215373	0.00269798	0.00213325	0.00871939	0.00222067	0.00142579	0.00217285	0.00196375
-60	0.0021031	0.00198279	0.00208306	0.00269414	0.000832506	0.00150313	0.00350966	0.00286106	0.00342111	0.00180931	0.00167126	0.00155332	0.00255388	0.00165025	0.00159855	0.00133331	0.00660119	0.00118236	0.0040822	0.00552522	0.00152629	0.00427715	0.00214302	0.00166333	0.0022362	0.00202021
-55	0.00282836	0.00195346	0.00235034	0.00335492	0.000673465	0.00197106	0.00386088	0.00391315	0.00494027	0.00128677	0.00286141	0.0019427	0.00268429	0.00185734	0.00135225	0.0013042	0.00451155	0.00141712	0.00320674	0.00319358	0.00149285	0.0069073	0.00266763	0.00204049	0.00202203	0.00313208
-50	0.00273732	0.0022973	0.00182068	0.00569551	0.000856035	0.00320422	0.319829	0.00626166	0.00394198	0.00314942	0.00514007	0.00324469	0.00339776	0.00207507	0.0029429	0.00183031	0.00349073	0.00148904	0.00220915	0.00701951	0.00261342	0.00783246	0.00251345	0.00208306	0.0021511	0.290096
-45	0.00238943	0.00257355	0.271495	0.00609568	0.00135966	0.167526	0.351413	0.00763034	0.00504619	0.00472431	0.35537	0.0103951	0.00609109	0.00459522	0.00358349	0.00137328	0.00383632	0.0026296	0.0021084	0.68426	0.00376898	0.0197235	0.0044652	0.00760845	0.00224781	0.326073
-40	0.00260178	0.00380931	0.278019	0.269162	0.00486837	0.185108	0.39235	0.332001	0.0086341	0.0100495	0.384221	0.239054	0.43097	0.0121882	0.00807068	0.000698771	0.00667039	0.00438696	0.00238206	0.814524	0.00754236	0.0275837	0.016773	0.359568	0.00232695	0.398991
-35	0.00459182	0.00853535	0.290104	0.2941	0.00629686	0.210047	0.469039	0.393111	0.515972	0.522222	0.471578	0.276761	0.459234	0.401977	0.311906	0.00169117	0.0119155	0.185411	0.00253747	0.956513	0.402226	0.521879	0.455269	0.405827	0.00259549	0.967581
-30	0.349814	0.413596	0.308667	0.333769	0.207544	0.276548	0.599374	0.504462	0.684694	0.589265	0.712379	0.372403	0.512052	0.732608	0.343113	0.00228514	0.452498	0.195377	0.00441619	0.993396	0.547695	0.741763	0.492136	0.477311	0.00519736	0.982073
-25	0.391098	0.504402	0.348444	0.449926	0.239224	0.414918	0.82244	0.66735	0.884644	0.730561	0.889744	0.634212	0.609928	0.876519	0.405626	0.00468387	0.570254	0.214533	0.00583526	1	0.80738	0.941319	0.563773	0.576135	0.0117051	0.970291
-20	0.454427	0.931291	0.518797	0.707223	0.256813	0.643419	0.926872	0.81064	0.959783	0.874935	0.953148	0.875075	0.79375	0.933852	0.58098	0.256687	0.856111	0.27509	0.275228	0.993023	0.874173	0.996611	0.721322	0.78134	0.389839	0.965115
-15	0.532434	0.970258	0.928581	0.884913	0.290218	0.811928	0.979453	0.879964	0.982852	0.937116	0.99404	0.929891	0.899229	0.96593	0.814433	0.536336	0.959911	0.516519	0.300673	0.988386	0.928925	1	0.914036	0.926176	0.425572	0.976578
-10	0.663638	0.985247	0.988153	0.957425	0.330179	0.902838	1	0.938969	1	0.965753	1	0.97077	0.956643	0.980041	0.917782	0.620886	0.987934	0.894222	0.377218	0.982064	0.952638	0.98169	0.982085	0.960704	0.50255	0.969532
-5	0.811087	0.985842	0.99892	0.984043	0.408127	0.969311	0.98824	0.971393	0.982777	0.991495	0.987185	0.984218	0.97477	0.977735	0.949656	0.663431	0.97111	0.973517	0.780774	0.986308	0.978865	0.957598	0.996258	0.997401	0.582958	0.972984
0	0.90324	0.993778	1	1	0.548181	0.994355	0.967252	0.973438	0.972734	0.997608	0.980811	0.976173	0.987402	0.976687	0.98768	0.715806	0.994417	0.998698	0.881745	0.984141	0.995981	0.952059	1	1	0.700083	1
5	0.957262	0.992296	0.997223	0.984826	0.685954	0.986003	0.949951	0.980668	0.975929	0.996153	0.968741	0.98585	0.971039	0.978459	0.995105	0.776982	0.98241	1	0.9247	0.972631	0.991229	0.950094	0.987604	0.996932	0.829522	0.9739
10	0.997763	0.983223	0.975588	0.987227	0.774921	0.975379	0.903217	0.990196	0.987865	0.993245	0.954396	0.985867	0.971585	0.982238	0.988799	0.875609	1	0.997501	0.953847	0.977733	0.991023	0.962755	0.973843	0.990173	0.930005	0.954814
15	1	0.972985	0.963514	0.997644	0.841233	0.963673	0.878273	1	0.980464	1	0.954075	0.972264	0.948758	0.95139	0.97977	1	0.986224	0.9869	0.981963	0.976382	1	0.95865	0.936325	0.986149	0.991222	0.96636
20	0.987155	0.97419	0.942086	0.977756	0.888504	0.969029	0.890141	0.996711	0.990243	0.999854	0.956176	0.966978	0.967206	0.959231	0.985661	0.600585	0.973063	0.988037	1	0.975676	0.998894	0.943555	0.933048	0.985917	0.995252	0.943297
25	0.980908	0.976595	0.948685	0.992496	0.940638	0.970665	0.895789	0.984445	0.986057	0.995524	0.959467	0.976825	0.974612	0.96386	0.985881	0.44045	0.984861	0.991862	0.989731	0.974901	0.992833	0.966043	0.952073	0.977964	1	0.956622
30	0.961584	1	0.965799	0.984527	1	1	0.897822	0.978223	0.991823	0.995367	0.974173	1	1	1	1	0.44045	0.982795	0.997591	0.983771	0.978807	0.993704	0.959984	0.973278	0.9972	0.988766	0.96372
[truncated: 54 more columns]

## Sheet: Figure 6
Figure 6f Rescue of hyperactivity in gtoNrg1; hM3Dq mice by CNO
time(min)	gtoNrg1;hM3D+Saline													gtoNrg1;GFP+CNO													gtoNrg1;hM3D+CNO													Cont
5	14.33	15.434	20.793	16.079	17.012	11.91	21.405	11.387	21.517	24.054	7.321	14.155	13.818	17.419	28.737	18.535	22.857	11.71	16.021	25.948	18.902	17.068	14.748	16.168	15.466	10.043	19.427	17.626	19.464	18.17	13.261	11.465	8.047	18.377	16.313	5.195	10.292	12.784	14.202	14.248	19.35	17.191	17.461	10.6	13.997	14.015	13.149	7.353	10.677
10	17.352	13.608	14.948	19.616	10.439	22.829	10.264	17.678	7.647	8.786	11.213	15.364	19.376	16.168	22.448	14.862	19.493	4.767	10.205	18.371	18.872	11.537	13.442	11.241	11.199	10.884	13.082	8.973	13.756	13.15	8.656	8.013	6.052	10.398	12.369	5.207	12.622	7.724	12.011	11.609	9.795	11.368	11.442	9.685	6.602	9.045	7.829	7.497	10.167
15	18.916	20.194	18.125	16.422	9.922	19.015	8.684	9.984	7.074	10.195	10.134	15.985	17.869	16.113	24.144	11.544	16.704	1.951	11.674	18.734	15.608	9.515	10.798	10.996	11.561	6.812	10.253	7.586	12.765	5.8	5.16	7.924	4.629	6.965	10.589	6.489	13.704	5.467	11.257	7.637	6.093	11.555	9.544	4.807	2.132	9.998	9.377	4.362	8.608
20	15.694	15.609	11.515	17.53	9.277	20.644	9.056	12.08	6.077	8.651	9.433	13.84	13.743	8.657	20.294	3.769	15.747	0	9.835	20.45	6.719	13.225	11.69	10.319	4.676	4.283	8.62	5.254	9.38	8.211	4.828	11.095	4.904	4.953	8.273	4.856	12.481	4.341	9.638	6.372	5.843	9.526	11.719	7.057	1.136	5.514	7.799	3.418	7.755
25	18.218	13.673	9.077	7.955	4.063	14.729	5.057	7.969	7.42	9.592	9.339	13.198	12.461	13.965	17.964	9.908	6.747	2.846	5.056	17.912	16.75	4.477	9.304	9.82	6.276	9.076	6.985	1.641	8.838	3.383	6.02	3.355	3.598	4.143	5.816	2.532	9.867	3.865	3.998	9.13	4.69	8.438	8.718	6.036	3.238	5.436	0.872	0.87	6.621
30	17.525	17.121	4.906	8.362	8.085	14.267	8.635	9.179	1.175	7.298	6.438	16.227	11.767	13.082	13.765	8.158	7.812	0	4.529	17.835	11.102	0.016	8.253	10.683	6.352	8.637	8.166	2.235	9.977	7.261	6.831	8.141	4.955	6.692	0.987	6.332	15.695	1.379	11.494	5.104	1.138	3.214	9.456	5.451	0.639	11.26	9.913	0.069	8.086
35	10.485	12.154	4.215	9.379	5.043	10.795	2.55	11.961	7.538	1.351	2.401	11.523	14.557	14.12	17.873	4.235	13.17	0.034	6.616	19.241	7.138	8.498	6.153	6.491	3.175	0.106	7.544	2.007	8.714	6.318	8.062	3.579	2.782	0.628	0.22	0.633	13.679	3.237	2.446	8.604	5.226	6.227	8.194	3.942	0.089	5.225	3.668	4.121	6.126
40	16.719	10.531	5.724	10.66	4.063	11.122	4.917	10.64	5.699	5.247	8.374	11.372	10.303	10.278	15.064	5.881	9.199	6.336	6.305	17.784	1.3	1.853	4.106	11.538	4.032	1.865	5.218	0	7.915	0.508	3.42	7.504	1.398	5.88	0.131	2.193	9.588	0.038	6.222	7.026	5.191	3.188	5.234	2.419	0	5.117	5.736	1.051	9.026
45	7.182	8.729	5.608	5.518	6.068	4.549	5.604	7.931	3.938	4.325	5.531	7.316	10.699	7.325	6.344	5.64	0.073	0.22	7.437	13.335	14.51	0.033	1.39	1.646	3.345	1.955	6.349	0	6.46	3.576	3.626	6.248	0	1.082	0	0.112	4.374	2.9	0.183	0.971	2.865	0.091	9.017	5.708	0	5.51	2.359	0.036	6.447
50	5.433	10.896	1.231	8.762	1.777	6.151	2.19	10.086	2.851	0.81	7.037	6.278	4.945	0.228	12.157	8.188	0.02	0.051	4.473	23.346	5.565	0.067	7.553	11.17	3.794	0	1.458	0.543	2.403	0.258	5.267	4.421	0.034	0.016	4.169	0	2.111	0	2.519	8.993	1.418	2.573	3.217	4.541	3.005	5.46	1.866	0.018	3.494
	gtoNrg1;hM3D+Saline VS gtoNrg1;GFP+CNO	gtoNrg1;hM3D+Saline VS gtoNrg1;hM3D+CNO	gtoNrg1;hM3D+Saline VS Cont	gtoNrg1;GFP+CNO VS gtoNrg1;hM3D+CNO	gtoNrg1;GFP+CNO VS Cont	gtoNrg1;hM3D+CNO VS Cont
p-value	0.9386	0.0002	<0.0001	0.0226	0.0163	0.9092
Figure 6h Rescue of impaired social novelty in gtoNrg1; hM3Dq mice by CNO.
	Cont												gtoNrg1;hM3D+Saline												gtoNrg1;hM3D+CNO												gtoNrg1;GFP+CNO
S1	87.6	44.4	80.9	82.4	99.1	88.3	99.2	13.1	87.3	119.8	79.9	84.3	107.6	97.3	94.7	100.9	110.2	115	128.8	99.5	120.5	173.1	81.6	69.3	42.6	47.8	34.6	70.7	134.3	68.9	39.8	69.4	53.5	98.8	39.7	109.3	105.9	88.4	118.2	37.4	156.4	66.8	102.2	170.4	74.3	84.2	104.1	134.2
Mid	54.3	22.6	27.1	44.9	31.9	57.8	56.8	130.2	41.6	31.2	97.2	10.9	104.9	19.4	41.2	26.4	39.1	76.9	48.6	37.7	53.3	29.4	85.7	75.1	17	40.6	96.9	85	47.8	35.4	12.8	95.8	73.1	28.6	88.2	45.8	71.3	38.8	36.3	77.5	78.6	61.5	88.7	29	80.8	111.2	79.5	23.5
S2	158.1	233	191.9	172.7	169	153.9	144	156.8	171.1	149	123	204.8	87.5	183.3	164.1	172.7	150.8	108	122.6	162.9	126.2	97.5	132.7	155.6	240.4	211.6	168.5	144.3	117.9	195.7	147.4	134.8	173.4	172.6	172.1	144.9	122.8	172.8	145.5	185.1	65	171.7	109.1	100.6	144.8	104.6	116.4	142.3
p-value	S1,P=0.0068	Mid,P=0.6704	S2,P=0.0092
Figure 6j Similar travel distance between Dox-treated control and gtoNrg1 mice.
time(min)	Cont + Dox													gtoNrg1 + Dox
5	14.412	12.692	15.388	14.277	20.603	11.351	13.147	8.875	18.912	13.918	15.394	16.153	13.056	14.33	15.434	12.217	16.079	17.012	11.91	11.387	16.333	7.321	14.155	9.752	4.48	13.818
10	10.142	12.337	13.986	16.999	17.593	7.868	6.4	8.67	16.813	13.739	9.558	13.575	14.208	17.352	13.608	12.011	14.948	19.616	10.439	10.264	12.507	7.647	8.786	9.784	6.543	11.213
15	13.751	9.802	14.231	11.154	18.48	4.745	4.705	5.73	13.713	10.352	4.486	14.225	8.733	18.916	20.194	11.257	18.125	16.422	9.922	8.684	11.306	7.074	10.195	8.335	8.433	10.134
20	5.352	7.9	11.162	4.213	13.76	6.429	9.225	9.58	11.497	0.935	8.079	9.554	9.079	15.694	15.609	9.638	11.515	17.53	9.277	9.056	6.734	6.077	8.651	9.441	3.282	9.433
25	8.947	9.626	9.502	8.406	11.195	3.472	4.297	2.717	6.528	10.483	7.392	10.462	6.962	18.218	13.673	3.998	9.077	7.955	4.063	5.057	6.063	7.42	9.592	9.811	7.965	9.339
30	9.583	8.573	9.949	8.687	18.423	6.335	6.428	9.132	9.683	7.234	7.526	15.323	9.682	17.525	17.121	11.494	4.906	8.362	8.085	8.635	6.542	1.175	7.298	8.462	6.788	6.438
35	8.671	10.568	2.558	5.075	13.671	4.157	3.687	10.348	4.41	5.329	5.938	8.91	3.353	10.485	12.154	2.446	4.215	9.379	5.043	2.55	9.912	7.538	1.351	4.684	1.453	2.401
40	1.745	3.645	2.504	0.301	9.233	2.756	3.422	3.952	3.966	1.644	7.213	11.196	8.819	16.719	10.531	6.222	5.724	10.66	0.594	4.917	10.478	5.699	5.247	4.027	8.502	8.374
45	0.106	4.626	2.938	4.632	11.465	0.021	2.015	3.655	2.654	8.073	0.932	2.136	1.732	7.182	8.729	0.183	5.608	5.518	6.068	5.604	5.682	3.938	4.325	3.45	3.697	5.531
50	4.742	6.155	3.694	5.25	10.757	4.599	2.714	10.993	0.086	8.165	6.099	4.656	2.134	5.433	10.896	2.519	1.231	8.762	1.777	2.19	0.021	2.851	0.81	6.57	0.34	7.037
p-value	P =0.7549
Figure 6l Similar social novelty between Dox-treated control and gtoNrg1 mice.
	Cont + Dox															gtoNrg1 + Dox
S1	137.7	71.7	101.6	50.4	93.2	72.3	90	81.2	97	92.6	130.7	108.7	69.6	57.6	51.5	73	119	83.3	102.5	75.1	106.6	98.9	54	55.3	98.5	63.5	113.2	99.6	82.9	117.8
Mid	40.7	15.6	32.8	38	25.3	97.9	61.4	39.9	45.8	85.9	58.8	29	48.3	33.5	55.4	15.9	55.6	54.5	59.8	12.1	32	42.5	21.6	101.3	33.7	34.1	58	90.8	46.5	41.5
S2	121.6	212.7	165.6	211.6	181.5	129.8	148.6	178.9	157.2	121.5	110.5	162.3	182.1	208.9	193.1	211.1	125.4	162.2	137.7	212.8	161.4	158.6	224.4	143.4	167.8	202.4	128.8	109.6	170.6	140.7
p-value	S1,P=0.7788	Mid,P=0.9486	S2,P=0.8793
Figure 6o Similar I/O curves of action potential from FS-GABAergic interneurons in Dox-treated gtoGfp and gtoNrg1; Gfp PFC.
inject current(pA)	gtoNrg1;Gfp + Dox															gtoGfp + Dox
0	0	0	0	0	0	0	0	0	0	0	0	0	0	0	0	0	0	0	0	0	0	0	0	0	0	0	0	0	0	0
40	0	0	0	0	0	0	0	0	0	0	0	0	0	0	0	0	0	0	0	0	0	0	0	0	0	0	0	0	0	0
80	0	0	0	0	0	0	0	0	0	0	0	0	0	0	12	0	0	0	0	0	0	0	0	0	0	0	0	0	0	0
120	0	0	0	0	0	0	0	0	0	0	0	0	0	0	74	0	0	0	0	0	0	0	0	0	0	0	0	0	0	0
160	2	0	0	0	0	0	0	0	2	0	0	0	0	0	126	0	0	0	0	0	2	0	40	0	0	0	0	0	0	0
200	2	0	0	0	0	0	0	70	50	0	0	0	0	0	164	0	4	0	0	36	6	0	72	0	30	0	0	30	48	0
240	30	2	0	0	0	0	0	106	128	0	0	0	10	4	198	0	70	0	4	102	118	0	94	0	98	18	0	100	86	20
280	68	2	0	0	4	2	4	138	162	0	0	60	112	64	232	0	134	0	42	136	146	0	118	4	130	64	0	132	116	110
320	154	16	78	0	78	60	14	162	194	46	0	100	146	94	252	18	168	4	104	162	164	30	134	46	154	100	0	158	142	136
360	176	90	108	42	108	98	82	188	218	76	26	128	176	122	272	78	192	68	160	186	182	76	150	98	178	126	60	178	164	160
400	194	106	128	80	138	124	108	204	238	110	90	154	196	146	290	100	212	110	194	206	200	120	166	142	196	150	94	194	180	180
440	210	128	148	108	160	150	128	222	258	132	126	178	218	164	308	122	228	148	220	224	208	142	176	166	210	168	118	210	198	200
480	224	138	168	140	180	170	146	238	276	154	160	208	238	184	322	142	246	172	240	240	216	160	188	186	222	192	138	224	210	216
520	234	152	182	168	198	186	166	238	290	172	186	232	254	208	328	158	258	194	254	252	224	178	196	200	236	210	158	234	222	228
560	246	162	198	190	214	200	180	230	304	192	208	248	268	222	334	172	266	214	270	264	232	194	202	216	244	228	178	244	232	244
p-value	P =0.7619
Figure 6q Similar I/O curves of action potential of pyramidal neurons in Dox-treated control and gtoNrg1 PFC.
inject current(pA)	Cont + Dox																														GtoNrg1 + Dox
0	0	0	0	0	0	0	0	0	0	0	0	0	0	0	0	0	0	0	0	0	0	0	0	0	0	0	0	0	0	0	0	0	0	0	0	0	0	0	0	0	0	0	0	0	0	0	0	0	0
40	0	0	0	0	0	0	0	0	0	0	0	0	0	0	0	0	0	0	0	0	0	0	0	0	0	0	0	0	0	0	0	0	0	0	0	0	0	0	0	0	0	0	0	0	0	0	0	0	0
80	0	0	4	0	0	0	6	0	4	0	0	0	0	0	0	0	0	0	0	0	0	0	0	0	0	0	0	0	0	0	0	0	0	0	0	0	0	0	0	0	0	0	0	0	0	0	0	0	0
120	8	0	10	2	0	6	10	2	12	0	0	0	0	0	2	0	0	4	0	0	0	0	8	0	0	0	2	0	4	0	2	0	0	0	0	0	8	4	0	0	0	0	0	0	0	4	4	0	6
160	14	6	16	10	2	12	14	6	18	0	10	0	2	0	8	8	0	10	2	0	6	4	16	0	8	0	8	0	10	0	10	0	0	0	0	8	14	10	0	0	8	0	0	0	6	10	10	8	14
200	18	12	20	14	4	18	18	10	24	0	14	4	8	0	14	14	0	14	4	0	12	10	24	2	14	0	12	0	14	0	16	4	0	0	4	16	16	14	0	0	14	10	0	0	12	14	14	12	18
240	22	14	24	16	8	22	22	12	28	2	18	8	12	0	18	18	2	18	10	0	16	12	30	6	18	0	16	8	16	2	22	10	6	8	10	22	20	16	0	0	22	16	0	0	16	18	18	16	22
280	26	18	28	18	10	24	26	18	32	6	22	12	16	0	22	22	6	20	16	0	20	18	36	8	20	4	20	14	20	8	26	14	10	10	16	28	24	20	0	0	26	22	0	0	20	20	20	20	26
320	28	20	30	22	16	28	28	20	34	8	26	14	18	0	26	26	10	24	22	0	24	20	40	8	24	8	22	18	22	10	30	18	14	10	20	32	28	22	0	0	30	26	0	0	24	24	24	22	30
360	32	24	32	24	18	30	32	24	36	12	28	16	22	0	28	28	12	26	26	0	26	24	44	10	26	12	26	24	24	14	32	22	18	10	26	38	30	26	0	0	36	30	0	2	26	26	28	24	30
400	32	26	34	26	20	34	36	24	40	14	32	18	24	2	32	30	16	30	32	0	30	28	48	12	30	14	28	26	26	16	36	26	22	12	30	40	34	28	8	6	38	34	2	6	30	28	30	28	32
440	34	28	38	28	20	36	36	28	42	18	34	20	26	6	36	34	20	32	36	0	32	30	50	12	32	16	30	30	30	18	38	30	24	16	36	44	36	30	12	10	42	40	6	10	32	30	32	30	38
480	36	30	38	30	26	38	38	30	44	20	34	22	28	10	38	34	22	34	40	2	36	32	52	14	34	18	32	32	32	22	40	34	28	18	36	46	38	32	16	14	44	42	10	14	34	34	32	32	36
520	38	30	40	32	26	40	40	32	44	22	38	26	28	12	40	38	26	34	42	8	38	34	54	16	36	20	34	34	34	24	42	38	32	24	42	48	38	34	18	18	46	46	14	16	38	34	34	34	38
560	40	32	42	34	28	42	42	32	46	26	38	26	30	14	40	38	30	36	46	12	38	36	56	16	38	22	36	36	36	28	44	40	34	26	44	52	42	36	22	20	48	48	16	18	40	36	36	34	40
p-value	P =0.5132
[truncated: 10 more columns]

## Sheet: Figure S1
Figure S1a Similar type I Nrg1 expression in GABAergic interneurons from postmortem PFC between drug-naïve and drug-treated schizophrenia patients.
No Drug	0.414724	0.537356	0.341743	0.36488	0.50375
Drug	0.412334	0.372263	0.526084	0.42399	0.353286	0.353086	0.462025	0.475774	0.426557	0.381432	0.383875	0.351598	0.445274	0.411429	0.380282	0.393682	0.372315	0.410694	0.446174	0.516753	0.462141	0.420152	0.339019	0.454318	0.383562	0.409144	0.417262	0.478098	0.422744	0.410354	0.423946
p-value	P =0.7064
Figure S1b Similar type I Nrg1 expression in GABAergic interneurons from postmortem PFC between male and female schizophrenia patients.
Male	0.412334	0.372263	0.414724	0.353086	0.462025	0.475774	0.426557	0.341743	0.383875	0.351598	0.445274	0.411429	0.380282	0.372315	0.410694	0.36488	0.516753	0.462141	0.339019	0.454318	0.383562	0.417262	0.478098	0.422744	0.410354	0.50375	0.423946
Female	0.526084	0.42399	0.353286	0.537356	0.381432	0.393682	0.446174	0.420152	0.409144
p-value	P =0.3792
Figure S1c No significant alteration of type IV Nrg1 expression in GABAergic interneurons from schizophrenia PFC.
Cont	0.236508	0.297632	0.317073	0.278226	0.343342	0.259217	0.284464	0.261774	0.279859	0.229327	0.28416	0.236	0.344298	0.282435	0.284672	0.28271	0.260267	0.283964	0.265317	0.291667	0.289647	0.252174	0.428302	0.429577	0.296383	0.285203	0.279954	0.282051	0.285549	0.271084	0.234555	0.276498	0.32774	0.406706	0.348238	0.292697
SZ	0.283565	0.27984	0.467167	0.285632	0.311398	0.248514	0.315845	0.407543	0.469352	0.27758	0.37234	0.263043	0.246767	0.295261	0.24406	0.294811	0.258137	0.292291	0.294118	0.29892	0.427286	0.224638	0.335927	0.361673	0.292135	0.290398	0.277746	0.371613	0.285541	0.251469	0.28284	0.374294	0.312094	0.326266	0.320778	0.295159
p-value	P =0.1641
Figure S1d Reduced Nrg3 mRNA levels in GABAergic interneurons from postmortem PFC of schizophrenia patients,compared with age and sex matched controls.
Cont	0.805492	0.824176	0.555427	0.880866	0.467724	0.735499	0.95267	0.811834	0.780399	0.65233	0.86787	0.836164	0.892736	0.911972	0.947126	0.905941	0.876131	0.798561	0.89038	0.876999	0.889588	0.810227	1.05954	0.943353	0.904325	0.899254	0.744734	0.891566	0.905923	0.887342	0.764085	0.852174	0.764005	0.955527	0.980124	0.802454
SZ	0.793229	0.86983	0.606907	0.948466	0.888361	0.930751	0.955556	0.888608	0.913863	0.377791	0.933908	0.951835	0.784116	0.931408	0.890411	0.716418	0.731429	0.841549	0.880923	0.575179	0.602958	0.535918	0.607004	0.755155	0.775457	0.790875	0.788913	0.862328	0.894977	0.603165	0.845833	0.815394	0.587145	0.77904	0.49625	0.879658
p-value	P =0.0456

## Sheet: Figure S3
Figure S3a Similar body weight between control and gtoNrg1 mice at 3-month-old.
Cont	24.2	24.7	24.5	24.4	25.6	27.6	23	24.1	22.7	20.1	24.3	24.6	22.3	21.4
gtoNrg1	23	23.7	24.2	23.3	24.6	24.8	23	22	25	24	25.1	24.6	27.1	22.8
p-value	P =0.6624
Figure S3b Similar time staying in the margin and center region of open field between control and gtoNrg1 mice. NS, not significant
	Cont														gtoNrg1
Margin	1417.1	1648.2	1389.1	1603	1399	1370.3	1563.2	1470.7	1669.6	1237.5	1697.5	1236.7	1633.9	1391.8	1226.9	1539.4	1635.1	1494.5	1469.5	1147.8	1689.6	1535.9	1636	1537.5	1679.6	1481.1	1554.3	1456.3
Center	382.9	151.8	410.9	197	401	429.7	236.8	329.3	130.4	562.5	102.5	563.3	166.1	408.2	573.1	260.6	164.9	305.5	330.5	652.2	109.1	264.1	164	262.5	120.4	318.9	245.7	343.7
p-value	Margin,P=0.6686	Center,P=0.6676
Figure S3c-e Similar response to prepulse noise of 75dB(c), 80dB(d) and 85dB(e).
Cont	4.58333	6.83333	9.5	1.25	2.75	5.83333	7.08333	5.75	4.25	1.83333	8.66667	12.3333	1.91667	9.91667	8.91667	7.75
gtoNrg1	5.91667	7.66667	4.25	3.16667	11	6.91667	3.91667	11.5	16.4167	20.6667	6.91667	6	2.83333	8.75	10.6667	2.5		p-value	P =0.2230
Cont	3.75	3.08333	5.41667	3.16667	5.91667	2.5	9	8.16667	8.41667	1.25	14.5833	12.25	2.16667	7.16667	6.75	5.83333
gtoNrg1	7.08333	5.66667	2.5	2.75	7	2.83333	5.41667	8.91667	9.5	11.25	15.0833	12.5	2.83333	10.5833	8.08333	4.25		p-value	P =0.4361
Cont	11.9167	7.33333	4.16667	7.5	11.25	5.41667	14.5	8.75	12.9167	1.91667	14.1667	7.75	4.41667	10.3333	12.4167	8.41667
gtoNrg1	6.58333	10.25	5.33333	8.75	18.6667	8.75	6.08333	15.5833	7.25	7.66667	15.6667	11.75	7.41667	9.5	11.5	6.75		p-value	P =0.5130
Figure S3f-g Prepulse itself has significant effects on PPI in both control (f) and gtoNrg1 mice (g).
75dB	0.454153	-0.491525	0.394754	0.123817	0.280357	0.440329	0.200609	0.256641	0.686667	0.33635	0.413149	0.371806	0.250997	0.47886	0.371429	0.220201	0.366742	0.23163	0.455477	0.386748	0.20769	0.399074
80dB	0.661812	0.285311	0.662188	0.363828	0.456105	0.537037	0.408834	0.65625	0.886667	0.449723	0.60201	0.474301	0.0911681	0.474707	0.359104	0.482434	0.555681	0.488332	0.54462	0.457385	0.52938	0.490741
85dB	0.454153	0.502825	0.751919	0.467928	0.700303	0.705761	0.758268	0.722135	0.883333	0.621166	0.720854	0.629696	0.348148	0.543224	0.266667	0.470933	0.659494	0.469253	0.621949	0.309691	0.501083	0.485648		p-value	P <0.0001
75dB	-0.461794	0.378465	0.216368	-0.135772	-0.0546116	-0.0897436	0.309829	0.243964	0.322246	0.27986	0.193565	0.302191	0.24079	-0.12037	0.257081	0.632059	0.383333	0.336385	0.286719	0.241607	0.104277	0.213333
80dB	0.360465	0.505508	0.46786	-0.0731707	0.617314	0.252137	0.450855	0.333917	0.310251	0.337581	0.686709	0.559112	0.174878	0.19537	0.47756	0.646394	0.271429	0.571362	0.51875	0.0833333	0.0688342	0.156667
85dB	-0.266888	0.831912	0.63552	0.141463	0.750809	0.568376	0.600427	0.590927	0.666121	0.670165	0.669304	0.543253	0.582557	0.317593	0.484749	0.732407	0.471429	0.496479	0.48724	0.436151	0.255712	0.21		p-value	P <0.0001
Figure S3i Similar social interaction between control and gtoNrg1 mice.
	Cont																gtoNrg1
Object	88.8	109.8	75.9	82.1	60.7	63.3	112.6	119	97.8	85.3	98	28.1	50.9	60.5	36.3	91.3	86	80.5	117.5	85.5	63.3	43.9	55.9	37.3	57.4	53	54.4	59.9	53.4	70.1	73.1	81.4
Mid	18.3	79.9	50.4	41.3	63.6	29.1	35.1	30.8	26.9	48.1	70.2	148	87.5	46.4	21.8	24.7	70.6	38.2	43.2	38.5	28.5	53.6	54.1	46.7	127.6	97.9	89.2	69.9	57.4	16.1	35.5	66.4
S1	192.9	110.3	173.7	176.6	175.7	207.6	152.3	150.2	175.3	166.6	131.8	123.9	161.6	193.1	241.9	184	143.4	181.3	139.3	176	208.2	202.5	190	216	115	149.1	156.4	170.2	189.2	213.8	191.4	152.2
p-value	Object,P=0.1703	Mid,P=0.5290	S1,P=0.6673
Figure S3j Better olfaction in gtoNrg1 mice compared with controls.
Cont	14.51	7.13	18.19	24.82	22.35	22.36	83.03	8.62	15.3	45.98	35.89	25.57	59.72	18.63	22.79	15.8	9.09	45.98
gtoNrg1	15.74	14.07	12.64	18.1	7.09	18.72	12.74	11.37	14.74	29.46	14.72	26	8.09	16.69	12.81	18.05	15.89	8.83
p-value	P =0.0168

## Sheet: Figure S4
Figure S4b-c Similar mIPSC frequency (b) and amplitude (c) between control and gtoNrg1 mice.
Cont	10.9167	12.8333	5.11667	6.16667	10.2333	13.15	7.68333	14.45	14	12.6	10.9667	7.43333	12.4667	9.78333	8.21667	12.85	9.6	4.98333	14.75	9.8	13.8	9.11667	10.8333	12.4667	9.96667	7.06667	5.43333	6.76667
gtoNrg1	4.48333	10.5667	19.3	9.18333	7.7	8.45	18.4833	5.55	9.83333	7.2	4.65	5.7	5.81667	2.73333	10.95	12.5333	7.21667	5.53333	4.46667	17.45	15.9833	8.06667	3.86667
p-value	P =0.2911
Cont	66.8713	39.6845	34.4276	45.939	52.7908	58.9551	38.003	47.0859	70.9864	78.3298	42.8431	44.5329	33.5271	47.5731	46.897	41.3733	39.2184	34.6685	40.7702	47.7842	41.9764	36.4895	47.0943	38.3354	42.5072	38.9477	42.7865	37.1883
gtoNrg1	46.1648	70.9949	58.3567	58.7607	69.7494	68.8882	73.8183	40.4567	44.3296	42.3018	37.0621	48.7141	35.7327	32.4069	43.3867	50.0798	47.2422	34.8716	28.8247	43.6262	39.7453	38.0917	41.9979
p-value	P =0.5535
Figure S4e Similar PPR of eIPSC between control and gtoNrg1 mice.
interpulse interval (ms)	gtoNrg1																									Cont
50	0.865723	0.482058	0.695835	0.581194	1.00892	0.708266	0.563832	0.689922	0.666769	0.537255	0.68039	0.575406	0.706874	0.74088	0.827053	0.559615	0.700854	0.709793	0.777982	0.795971	0.745869	0.756781	0.426689	0.457146	0.515558	0.708998	0.803344	0.622718	0.694346	0.894797	0.89848	0.624975	0.631981	0.534969	0.76335	0.697773	0.904276	0.703464	0.543294	0.860856	0.901525	0.911119	0.53374	0.727787	0.479731	0.71315
100	0.675798	0.434526	0.691364	0.563659	0.994977	0.646844	0.588344	0.666503	0.695585	0.393995	0.695916	0.498308	0.711142	0.602881	0.791482	0.427836	0.691231	0.676279	0.743879	0.894287	0.769307	0.73689	0.438493	0.576806	0.449417	0.717503	0.742017	0.686938	0.697528	0.791157	0.810192	0.700393	0.71798	0.565306	0.651681	0.637433	0.796724	0.524423	0.581187	0.857822	0.703044	0.645047	0.627473	0.600394	0.477207	0.68285
150	0.644082	0.426415	0.628037	0.571346	0.824637	0.545772	0.56654	0.673678	0.70402	0.456892	0.681675	0.515638	0.65842	0.513499	0.866703	0.425301	0.698847	0.665224	0.698221	0.770139	0.71373	0.758827	0.490785	0.612294	0.399373	0.633511	0.765839	0.572999	0.631682	0.885156	0.747321	0.716087	0.797181	0.6002	0.633156	0.666253	0.791467	0.674607	0.59455	0.6382	0.555212	0.57808	0.674869	0.453294	0.522106	0.722938
200	0.58104	0.442728	0.695616	0.578733	0.907954	0.623679	0.573159	0.768628	0.653124	0.490751	0.766924	0.545736	0.664139	0.69045	0.825164	0.441045	0.654868	0.672387	0.668592	0.909698	0.777482	0.72849	0.558713	0.568876	0.388989	0.624997	0.838084	0.656222	0.639507	0.773644	0.763886	0.674947	0.802767	0.6137	0.587194	0.642533	0.828873	0.594657	0.58864	0.696755	0.562173	0.571993	0.653869	0.4417	0.51495	0.711586
p-value	P =0.3253

## Sheet: Figure S5
Figure S5c Quantification of the density of NeuN-positive cells in different layers of PFC from gtoGfp and gtoNrg1; Gfp mice.
	Cont			gtoNrg1
L1	414.815	296.296	429.63	333.333	423.077	250
L2/3	2608.91	2599.01	2856.44	3125	2809.78	2086.96
L5	2471.55	3105.69	3130.08	2656.72	2104.48	1828.36
L6	2327.27	2336.36	2490.91	2172.73	1790.91	1554.55
p-value	P =0.1792
Figure S5d Quantification of the density of GFP-positive cells in different layers of PFC from gtoGfp and gtoNrg1; Gfp mice
	Cont			gtoNrg1
L1	362.963	385.185	259.259	339.744	346.154	378.205
L2/3	702.97	698.02	603.96	755.435	652.174	777.174
L5	585.366	609.756	520.325	649.254	537.313	686.567
L6	336.364	400	372.727	436.364	390.909	481.818
p-value	P =0.2649

[truncated: 4 more sheets: Figure S6, Figure S7, Figure S8, Figure S9]
